# Supplementary material for: Lifelong dietary protein restriction accelerates skeletal muscle loss and reduces muscle fibre size by impairing proteostasis and mitochondrial homeostasis
Source: Redox Biol. 2023 Dec 2;69:102980. doi: 10.1016/j.redox.2023.102980 (PMC10755587; doi:10.1016/j.redox.2023.102980)
Supplement: Multimedia component 2 [file mmc2.xlsx]

## Sheet: proccessed data NL vs NN with c
name		baseMean	log2FoldChange	lfcSE	stat	pvalue	padj		NN1	NN2	NN3	NN4	NN5	NN6	NL1	NL2	NL3	NL4	NL5	NL6
Gnai3		1665.02	0.0422607	0.143534	0.294431	0.768429	0.938979		1771	1365	1419	1626	1889	1413	2168	2187	2488	1630	1220	1158
Pbsn		0	NA	NA	NA	NA	NA		0	0	0	0	0	0	0	0	0	0	0	0
Cdc45		113.819	-0.219197	0.310669	-0.705566	0.480458	0.813173		142.201	105.363	122.39	180.459	67.9999	67	145.789	163	208.649	121	66.7413	43
Scml2		57.7503	0.975658	0.871272	1.11981	0.262795	0.658612		9	19	22	32	12	31	72	60	24	46	14	39
Apoh		25.8138	-0.301418	0.605662	-0.497667	0.618718	0.883649		32	15	65	16	6	38	16	33	42	31	15	7
Narf		4219.29	-0.380904	0.105973	-3.59434	0.000325212	0.0254211		5107	4111	4712	3921	4494	5137	4852	4057	5287	3771	2855	2725
Cav2		3056.13	-0.0524431	0.119091	-0.440361	0.659675	0.897877		3253	2086	3636	2807	3606	2669	3750	3546	3895	2850	2361	2664
Klf6		2440.76	-0.080379	0.18527	-0.433848	0.664399	0.900331		2896	1335	2404	2263	2779	2674	1830	2187	3120	2642	2608	2570
Scmh1		549.228	0.340647	0.240245	1.41791	0.156216	0.533902		688.318	556.996	607.205	401	467.192	646.858	585.265	478	843.433	351.476	432.453	447.26
Cox5a		18779.9	0.253032	0.182818	1.38406	0.166339	0.549306		17894	16580	19737	14044	15318	15569	16878	17832	19290	22762	19861	27543
Tbx2		176.477	-0.125565	0.263339	-0.47682	0.633491	0.88895		184	208	112	167	213	168	219	219	269	120	163	93
Tbx4		74.8759	-0.240926	0.293398	-0.821158	0.411557	0.770987		81	69	70	91	80	74	58	106	122	54	65	38
Zfy2		0	NA	NA	NA	NA	NA		0	0	0	0	0	0	0	0	0	0	0	0
Ngfr		64.4584	0.322898	0.422679	0.763931	0.444908	0.790224		75.4436	26.1262	79.3983	19.0684	69.213	71.3108	79.7398	119.67	108.703	32.4898	76.4594	41.3693
Wnt3		5.07682	0.61788	1.33473	0.462926	0.643417	NA		15	5	0	2	0	2	5	4	9	21	0	1
Wnt9a		284.156	-0.0932515	0.242133	-0.385124	0.700145	0.914402		379	381	345	195	184	217	289	276	474	207	265	236
Fer		495.955	-0.341721	0.24649	-1.38635	0.16564	0.548689		515	374	516	621	582	540	709	677	697.001	292	233	292
Xpo6		909.28	-0.0502279	0.226764	-0.221499	0.824704	0.957131		1003.53	919.333	1162	564.891	757	780.01	1105.11	777	1125.87	763.016	813.498	995.453
Tfe3		341.636	0.249064	0.188474	1.32148	0.186342	0.576963		391.001	205	539.999	335	248	206	495	384.999	538	332	328	244
Axin2		165.653	0.0916193	0.298658	0.30677	0.759019	0.935376		193	194	187	104	135	109	210	238	205	109	139	143
Brat1		218.445	-0.209925	0.247765	-0.847272	0.396843	0.759897		267	110	338	250	180	224	254	204	346	146	209	145
Gna12		868.482	-0.410207	0.20544	-1.99673	0.0458546	0.327828		1062.41	677	1246	853	969.832	951	907	861.62	1589	501	483	569.953
Slc22a18		10.2401	0.480658	0.903479	0.532008	0.59472	NA		18	0	6	6	13	13	13	13	14	15	0	14
Itgb2l		0.283853	1.60247	3.09786	0.517284	0.604958	NA		0	0	0	0	0	0	4	0	0	0	0	0
Igsf5		1.08187	3.51399	3.02888	1.16016	NA	NA		0	0	0	0	0	0	0	0	17	0	0	0
Pih1d2		14.8182	0.45069	0.937941	0.48051	0.630865	NA		2	33	0	5	10	8.00625	32	5	24.0179	20	11	12
Dlat		7854.37	0.0212552	0.175308	0.121244	0.903497	0.981207		8541	7901	7000	6300.01	6348	7321	7267	6240	10357	9092	7455	9968
Sdhd		13750.2	0.0973069	0.129084	0.753824	0.450955	0.79374		14714	12034	13804	12034	12070	12274	15220	16043	12917	16026	12229	15321
Fgf23		0.796332	-1.85943	3.05085	-0.609479	0.542207	NA		0	0	0	0	0	7	0	1	0	0	0	1
Fgf6		280.944	-0.62719	0.432339	-1.45069	0.146866	0.521824		269.031	517.021	632.435	242.856	170.024	144.012	447.124	284.014	279	109.035	251.031	54.0014
Ccnd2		1375.06	0.120275	0.25598	0.469862	0.638453	0.890778		1686	869	1880	1424	736	673	2347	1626	2225	1609	908	1045
Gpr107		993.435	-0.148248	0.241948	-0.612728	0.540056	0.84204		1341.72	916.072	786.55	893.017	980.438	832	1361.6	1117.7	1581.69	821.013	658.112	611.032
Nalcn		26.639	0.387511	0.878241	0.441236	0.659042	0.897627		24.0006	20	0	44.5672	51	11	78	61.001	72.0007	1.0001	36	1.00142
Btbd17		4.8701	1.26489	1.06085	1.19233	0.233133	NA		1	3	8	1	3	4	13	13	6	3	2	0
Slfn4		18.3412	0.310863	0.868533	0.357917	0.720405	0.923543		41	4.99195	50	23	3	0	44	6.18498	4.28781	17	21	29
Th		1.47492	-2.92983	2.71162	-1.08047	0.279932	NA		3	0	0	6	6	0	0	0	2	0	0	0
Ins2		0.678508	-1.63249	3.05836	-0.533778	0.593495	NA		0	0	7	0	0	0	2	0	0	0	0	0
Scnn1g		0.0636394	0.373997	3.11654	0.120004	0.90448	NA		0	0	0	0	0	0	0	0	1	0	0	0
Drp2		1405.81	-0.206564	0.342836	-0.602516	0.546831	0.845723		1375.22	713.085	2130.53	671.158	1883.5	1856.3	1222.27	920.125	2775.45	748.696	2176.53	656.38
Tspan32		36.714	1.85416	0.908107	2.04178	0.0411732	0.310899		33.8573	11.7722	0	8.00071	28	13.8431	18	16	56.3688	209.054	6	13
Lhx2		3.95829	1.76094	2.09755	0.839522	0.401177	NA		0	0	1	0	6	0	11	8	29	0	0	0
Clec2g		0.21289	1.29149	3.11093	0.415146	0.678035	NA		0	0	0	0	0	0	3	0	0	0	0	0
Gmpr		3456.77	-0.117056	0.113461	-1.03169	0.302219	0.695387		3883.82	3152.01	3464	3021.38	3552.13	3705.85	3453.22	3084.08	4437.68	3381	2681	3761.91
Glra1		0	NA	NA	NA	NA	NA		0	0	0	0	0	0	0	0	0	0	0	0
Mid2		453.585	-0.387788	0.245574	-1.57911	0.114312	0.47363		368	287.505	480	477	549	482	543.395	407	603	421.265	363.659	331.743
Trim25		575.271	-0.209639	0.16252	-1.28993	0.197076	0.588359		617.44	428.791	797.662	504.679	571.442	548.981	688.741	629.799	773.647	435.27	463.648	490.605
Dgke		454.369	-0.125127	0.174262	-0.718042	0.472731	0.807327		467.93	422.055	541.023	398.726	414.988	521.767	581.068	517.325	362.614	461.5	382.361	370.181
Scpep1		974.074	0.35096	0.205731	1.70592	0.0880234	0.425698		780	496	1181	881	958	707	1671	1515	1535	781	687	864
Mnt		169.259	-0.267969	0.284963	-0.940367	0.34703	0.727873		167	151	178	148	107	166	197	149	214	131	191	168
Itgb2		102.582	0.458616	0.551546	0.83151	0.405686	0.766392		88	14	248	68	48	60	104	195	194	185	30	48
Hddc2		516.545	0.25983	0.16938	1.53401	0.125027	0.488967		457	437	442	527	410	409	623	598	510	595	504	668
Tpd52l1		737.601	-0.0484588	0.163061	-0.297183	0.766327	0.938576		815	560	840	765	613	711	846	737	640	856	767	669.001
Pemt		47.0207	0.444676	0.496535	0.895559	0.370488	0.742462		34	28	18	52	40	39	61	67	56	66	42	23
Cdh1		73.4575	-0.14981	0.517507	-0.289483	0.772212	0.939628		92	44.001	33	37	128.001	113	70.0004	41	225	33.869	73	24.0019
Cdh4		186.127	-0.188974	0.568523	-0.332395	0.739591	0.93019		153	189	88	151	166	135	195	121	192	165	73	102
Ckmt1		2.33444	3.36682	2.22125	1.51573	0.129587	NA		0	1	0	0	1	0	2	0	19.0004	0	13	0
Bcl6b		537.733	-0.244137	0.41681	-0.585728	0.558059	0.853902		1046	320	879	837	232	221	610	888	529	181	599	213
Clec10a		194.032	-0.49938	0.447012	-1.11715	0.263929	0.659583		127	69	397.693	219	157	161	182	155.346	391.08	111	106	141.242
Alox12		74.0285	-0.790926	0.617544	-1.28076	0.200277	0.593578		31.0082	71.9382	328.842	71	17.2976	40.0009	70.2285	37.0343	28.006	105.388	56.0897	32.0167
None		359.108	0.0479748	0.309611	0.154952	0.876859	0.971908		580.847	437.399	345.059	332.284	411.475	484.212	353.609	312.493	470.662	248.252	100.191	272.11
Comt		795.202	0.206165	0.147582	1.39695	0.162428	0.544359		756.092	510.178	926.588	677.485	679.266	663.696	918.335	954.073	1028.73	1022.16	565.593	979.082
Rtca		1188.43	0.0897566	0.139906	0.641551	0.521165	0.834483		1044	1030	1416	1050	1013	1141	1272	1178	1250	1379	1161	1290
Dbt		2130.43	-0.210953	0.143482	-1.47025	0.141495	0.512201		2857.91	2256.8	1984.51	2469.52	2161.71	1845.54	2175.11	2463.77	2272.36	1997.25	1280.64	1914.07
Dazap2		3246.68	0.14823	0.125692	1.17931	0.238273	0.634738		3463	2084	3254	2865	2912	3207	3584	3438	3797	4182	2967	3412
Mcts1		1862.33	0.275247	0.164284	1.67543	0.0938504	0.436264		1740	1587	2135	1447	1586	1457	1915	2333	1677	2247	1912	2183
Rem1		89.1073	-0.819021	0.320365	-2.55653	0.0105723	0.165652		114	68	86	143	94	52	101	79	104	74	53	60
Rnf17		1.14538	3.5946	3.03132	1.18582	0.235694	NA		0	0	0	0	0	0	8	13	0	1	0	0
Trappc10		1214.06	-0.243785	0.132626	-1.83813	0.0660426	0.376902		1382	1272	1516	1195	1039	1209	1460	981	1872	1163	764	948
Ccm2		498.312	0.196426	0.225445	0.871285	0.383599	0.752114		548	295	855	407	467	320	591	457	759	538	372	465
Wap		0	NA	NA	NA	NA	NA		0	0	0	0	0	0	0	0	0	0	0	0
Tbrg4		1132.92	0.124355	0.142248	0.874211	0.382003	0.750866		1232.05	1045.02	1271	935.04	1012	992	1079.12	935.817	1634.52	1098	1096.9	1305.1
Tmprss2		19.737	-3.16699	2.90121	-1.09161	NA	NA		7	0	23	0	0	0	0	0	0	43	12	0
Mx1		23.7044	0.630875	0.896379	0.703804	0.481555	0.813468		35	16	0	47	11.3564	10	43	31	62.9999	7	8	3
Fap		1083.88	-0.0106778	0.265952	-0.0401493	0.967974	0.991814		1017	570	1268	1076	961	918.019	1875.08	1866.06	1439	680.119	790	740
Gcg		0.881519	-3.30543	3.03729	-1.08828	0.276471	NA		0	9	0	0	0	0	0	0	0	0	0	0
Ndufa9		15799.6	-0.0922446	0.119109	-0.774456	0.438661	0.787182		16449	13602	17350	15735	15535	14953	16075	16109	15212	16773	14089	16906.1
Egfl6		154.198	0.424944	0.508565	0.835575	0.403394	0.765184		92.0379	94.0245	203.875	125.043	144.015	108.021	481.864	364.437	210.166	59.1295	29.0509	56.0085
Lck		19.6423	1.61659	1.48834	1.08617	NA	NA		2	6	0	25	4	0	1	13	27	332	0	0
Tssk3		0	NA	NA	NA	NA	NA		0	0	0	0	0	0	0	0	0	0	0	0
Cttnbp2		106.93	0.680969	0.264736	2.57226	0.0101038	0.162637		114	55.0001	53	97	96.9999	86	131	147	103	131	141	120
Galnt1		3062.26	-0.17401	0.0980663	-1.77441	0.0759953	0.398952		3356	3087	3642	2916	2989	2790	3583	3350	4064	2579	2197	2534
Myf5		146.75	-0.0529501	0.266045	-0.199027	0.842242	0.961619		103	109	137	138	215	156	138	123	140	188	149	144
Mkrn2		1919.93	-0.111626	0.121766	-0.916723	0.359288	0.736261		2252.61	1685.83	2090.84	1673.6	1832.93	2069.15	1989.84	1788.48	2042.81	1709.28	1876.06	1975.02
Pparg		391.668	0.691184	0.368664	1.87484	0.0608153	0.364423		189	203	434	218	384	270	500	258	682	319	219	1088
Raf1		3893.22	-0.345584	0.0975404	-3.54298	0.000395632	0.0276784		4825.4	4265.17	4085.15	3767.4	4177.07	3851.85	3580.16	3545.52	4795.18	3897.71	2697.94	3293.98
Septin1		79.3941	0.640355	0.396374	1.61553	0.106195	0.457336		100	35	41	85	60	74	91	88	78	212	29	84
Pdgfb		895.489	-0.201476	0.220334	-0.914409	0.360502	0.737121		1514	845	962	1028	711	613	827	722	1406	600	848	759
Acvrl1		670.268	-0.100307	0.266342	-0.376608	0.706465	0.917388		696.999	453	779	572	677	732	778	721	1094	606	406	427
Tamalin		189.929	0.209738	0.194117	1.08047	0.279933	0.673952		160.016	129.046	214.039	192.019	154.022	172.021	190.019	198.048	237.028	247.023	213.04	176.027
Acvr1b		859.015	-0.0799458	0.154643	-0.51697	0.605177	0.877931		1000.6	757.609	942	745.063	929	752.793	737.6	1026.45	1142.64	669	924.812	708.501
Tom1l2		1835.1	-0.220145	0.184265	-1.19472	0.232196	0.627805		2480	1846	1427	1893	1803	2017	2047	1536	3312	1453	1202	1352
Gpa33		0.89845	-3.33925	3.03651	-1.0997	0.271462	NA		0	0	0	4	0	6	0	0	0	0	0	0
Zfp385a		881.288	0.508157	0.195087	2.60477	0.00919348	0.15387		619	826	828	645	551	723	1255	1018	2056	978	681	741
Itga5		804.279	-0.513752	0.247829	-2.07301	0.0381717	0.300224		1146.08	546.071	664	1121	721	644.043	978.004	859	1469	472	571	509
Gabra2		13.6966	1.43026	0.688052	2.0787	0.0376446	NA		8.08932	1.85603	4.00883	11.0049	18.7465	2.00114	25.5532	14.3935	10.0115	35.5033	35.9534	8.0318
Wdr77		1160.52	-0.0889059	0.193013	-0.460622	0.64507	0.893616		1413	1303.65	1242	943.029	876	841.106	1145	1103.05	1349.95	1445	1170	996.03
Adora3		20.3645	0.0232658	0.998216	0.0233074	0.981405	0.994485		27.0434	7.0008	63	0	0	23.0714	15.001	42.1229	32.0388	3.00188	16.0188	20.0133
Atp5pb		33015.1	0.240169	0.144051	1.66724	0.0954659	0.438481		33243	26291.9	32058	26712	29833	29245.9	35122	37208.9	32162	40200	32638.9	39119
Sox9		95.1467	0.975484	0.461294	2.11467	0.0344581	0.287533		99	85	57.1124	77	35	18.3461	89	43.0264	171	135.198	201.811	119
Hnrnpd		1492.78	0.360307	0.137385	2.6226	0.00872606	0.149626		1645.14	1279.16	1270.02	1304.41	1026.22	1014.17	1843.08	1689.44	2064.8	1770.31	1460.16	1679.1
Dynlt1c		283.85	-0.164701	0.327606	-0.502743	0.615145	0.88205		269.401	116.161	635.663	246.784	243.912	192.512	397.228	303.873	338.718	218.2	263.571	202.447
C1d		2663.89	0.0971654	0.216362	0.449087	0.653369	0.896193		2428	2081	2542	2524	2515	1928	2983	3457	2149	3465	2498	2850
Gm2a		871.965	0.0809321	0.127356	0.635478	0.525117	0.835752		884	694	993	637	848	873	1261	1021	1179	893	666	694
Krit1		1286.36	-0.198344	0.11033	-1.79773	0.0722202	0.391988		1333.1	1072.85	1596.45	1188.59	1364.66	1320.09	1480.2	1374.61	1617.09	1356.97	971.214	900.063
Clcn4		2395.86	0.0143543	0.109348	0.131272	0.89556	0.978768		2697.88	2130	2245	2375	2183.99	2371	2732.99	2366	3258	2435	2055.6	2034
Vmn2r88		3.27499	0.103001	1.88611	0.0546099	0.956449	NA		3	0	0	8.07627	0	7	10	0	0	7	4	0
Grm6		0.403843	2.08121	3.07198	0.677482	0.4981	NA		0	0	0	0	0	0	1	0	0	4	0	0
Sema4f		6.89217	2.14539	1.43202	1.49816	0.134091	NA		12.0007	0	0	5.00029	2	1.00007	11.0006	9.00068	4.0009	23.0123	0	0
Hk2		5118.88	0.381386	0.309901	1.23067	0.218446	0.614171		7509	5285.12	3969	5061	4909	5127	3347	2837	7861	4872	3423.99	4158
Myo18a		3713.67	-0.67161	0.199601	-3.36476	0.000766099	0.0423686		4969.25	4345.47	4128.85	3992.24	3724.05	4190	3169.88	2496	6015.54	2622.35	2296.05	2280.08
Sez6		18.7887	-1.21526	0.827421	-1.46873	0.141906	0.512267		38.0149	21.9439	32.0131	11.005	40	7	27.0464	3.00124	0	3.24396	10.1119	46.5251
Haao		12.0781	0.637058	1.52469	0.417827	0.676074	NA		5	7	32	0	0	0	2.00183	9.01771	1	69.1114	0	9.02118
Cd52		105.605	2.14118	1.04789	2.04333	NA	NA		22	55	58	46	30	12	65	65	58	859	6	3
Abhd15		22.9513	-0.058412	1.06233	-0.0549849	0.956151	0.990306		7	4	78	11	39	2.60546	52.859	20	23.8557	0	0	49.7514
Hoxb6		34.876	-0.457675	0.436399	-1.04875	0.294291	0.688582		31.4494	35.0123	46.0471	28.4479	54.6239	53.0349	76.8765	25.6166	36.5944	20.3144	23.7409	8
Loxl3		392.842	0.0713143	0.347463	0.205243	0.837382	0.960819		373.993	348.301	281.047	308.271	385.166	291.936	930.767	684.712	484.81	277.576	275.322	147.221
Tcl1b5		0	NA	NA	NA	NA	NA		0	0	0	0	0	0	0	0	0	0	0	0
Btn1a1		0	NA	NA	NA	NA	NA		0	0	0	0	0	0	0	0	0	0	0	0
Kat2b		3302.33	-0.292577	0.18547	-1.57749	0.114682	0.474546		3440	2705	3004	3081	3603	3803	2714	2794	3418	3232	3380	3658
Rab5b		4229.94	-0.25529	0.102906	-2.48081	0.0131084	0.185932		4684	4090	4689	4121	4705	4390	4616	4407	5938	3408	3141	3033
Cryba1		2.39441	0.597972	2.34656	0.25483	0.798855	NA		10.5537	1	0	0	0	0	1.00122	0	0	0	11	3
Dnmt3l		0.0979465	-0.587788	3.11654	-0.188603	0.850404	NA		0	1	0	0	0	0	0	0	0	0	0	0
Aire		2.80332	-0.810907	2.21179	-0.366629	0.713896	NA		0	4.00164	0	9.01339	2.95562	0	0	0	0	4	9	0
Icosl		107.131	0.550099	0.39509	1.39234	0.16382	0.546275		123.021	30	54	85.9999	77	125	94	92	172	263	106	86
Spg7		1424.04	-0.44237	0.15292	-2.89281	0.00381808	0.0991343		1726	1420	1559	1429	1626	1677.01	1320.72	1021.6	1863	1016.01	1014.01	1367
Sult5a1		206.001	0.224853	0.311326	0.722242	0.470146	0.804993		125.659	133.321	326.836	112.031	166.9	236.755	204.898	161.36	156.922	245.228	263	343.24
Rpl13		12698.9	0.507557	0.177376	2.86147	0.00421682	0.104799		9960.29	10650.5	12345.7	8018.76	10014.3	9518.92	14639	14861.7	11847.2	18461.7	14798.3	16356.2
Chmp1a		1310.51	0.0488864	0.114358	0.427484	0.669027	0.901897		1495	1185	1370	959	1196	1331	1609	1509	1534	1306	1141	1184
Rpa1		2460.28	0.104519	0.156542	0.667672	0.504343	0.82484		2445	1957	2302	1863	2147	2585	2388	2233	3316.01	2922	2167	3277
Serpinf1		4646.92	0.0899129	0.311343	0.28879	0.772742	0.940013		3706	3047	5630	4262	5049	4080	10135	9257	6443	1992	2108	2511
Tubgcp3		562.087	-0.129654	0.174387	-0.743482	0.45719	0.797937		720.417	613	542	422	648	417	764.999	582	739	506	429.612	426.079
Oprm1		0.0781444	-0.587788	3.11654	-0.188603	0.850404	NA		0	0	1	0	0	0	0	0	0	0	0	0
Polr3d		436.477	-0.076584	0.222521	-0.344165	0.730722	0.927792		452	461	275	495	354	326	471	473	648	391	410	451
Tcf7		91.0658	1.79041	0.736899	2.42965	NA	NA		49	16	25	93	62	2	44	35	90	597	82	44
Ddx3x		9386.85	0.194798	0.155539	1.25241	0.210422	0.603352		9718	7638.7	9754	9201	7737	6677	10369	14861	10455	8313	10134	8284
Il12rb1		0.966747	-0.173946	3.00846	-0.057819	0.953893	NA		0	1.00025	0	1.50023	2.13291	0	0	0	0	8.5	0	0
Slc5a5		2.84076	-1.34903	2.54273	-0.530545	0.595734	NA		0	20	0	0	0	1	4	0	8	0	0	0
Kcnn3		211.687	-0.844799	0.377775	-2.23625	0.0253353	0.250577		454	76	287	321	275	184	196	208	284	132	91	63
Usp32		779.042	-0.569795	0.241696	-2.35749	0.018399	0.217432		762	776.001	845	790	616	773	652	675	1152	717	573	634
Car4		507.855	-0.0187645	0.34137	-0.0549682	0.956164	0.990306		600	295	332	291	661	793	421	303	407	554	463	809
Txnrd3		272.682	0.266017	0.255949	1.03933	0.29865	0.692862		280	247	148	215	273	258	345	205	314	239	356	355
Fasl		0.354816	1.91275	3.08037	0.620948	0.534634	NA		0	0	0	0	0	0	5	0	0	0	0	0
Zfp512b		720.887	-0.250408	0.208877	-1.19883	0.230594	0.626256		835.001	769.019	682	651.014	684.026	521	682.072	642	969	813	644	615
Dnajc5		2307.56	-0.152946	0.139897	-1.09327	0.274274	0.668812		2632	2246	2253	2048	2165	2056	2538	2275	3294	2278	1939.48	1969
Tpd52l2		2352.29	0.235783	0.121509	1.94046	0.0523237	0.34075		2344	1750	2518	2089	2423	2042	2825	2675	2821	2275	1998	2485
Fmr1		708.796	0.101651	0.159366	0.637844	0.523575	0.835752		614	518	990	486	736.001	667.001	882	1083	983	601	575	573
Bcl11a		20.2581	2.01916	2.29733	0.878917	NA	NA		7.00988	0	34.009	0	16.0021	0	16.005	0	0	85.006	11.0025	0
Il4		19.6253	1.1082	0.936756	1.18302	0.236802	0.633645		30	0	1	13	3	26	47	7	5	23	44	31
Pxmp4		590.361	0.0229748	0.25335	0.0906841	0.927744	0.985969		588.826	392.712	324.822	678.16	407.177	610.952	778.795	778.962	803.292	602.75	442.235	653.771
Dlg3		126.603	0.0435227	0.423349	0.102806	0.918117	0.984587		218	87	138	96	143	69	170	156	215	178	37	41
Gnb1l		59.114	-0.195963	0.453171	-0.432427	0.665431	0.900411		50	43	87	69	48	43.0001	49	106	72	40	23	51
Dbh		2.42495	-0.171392	2.59196	-0.0661245	0.947279	NA		11	0	0	0	3	2	16	0	0	0	0	0
Mmp11		115.705	0.891174	0.282218	3.15775	0.00158992	0.0623141		149	103	80.0357	80.9999	86	52.0371	144.008	161	101	145	100	143
Smarcb1		522.226	0.109844	0.157942	0.695468	0.486762	0.815591		687.535	524.29	452.099	478.675	396.51	403.738	615.208	562.145	717.09	535.415	422.315	517.643
Vpreb3		3.05862	3.9616	2.78272	1.42364	NA	NA		2	0	0	0	0	0	0	0	1	34	0	0
Hip1r		314.303	0.351533	0.36498	0.963157	0.335469	0.719809		314.091	265.018	243.199	192.895	421.863	315.694	348.052	181.068	387.434	368.593	182.879	291.171
Nsun5		227.751	0.44926	0.275284	1.63199	0.102681	0.451076		201.226	126.056	368.201	164.483	157.571	138.996	216.217	171.603	321.012	222.76	287.445	396.712
Top1mt		339.464	0.0176273	0.212717	0.0828672	0.933957	0.986511		509	306	249	333	340	234	352	389	444	232	309	401
Hoxa10		691.552	0.174149	0.144771	1.20293	0.229004	0.625338		708	666	635	595	493	631	950	872	847	812	594	567
Hoxa4		90.028	0.00511756	0.224471	0.0227983	0.981811	0.994678		116	65	75	81	101	84	90	108	104	106	80	76
Gm38393		82.8591	0.4617	0.422204	1.09355	0.274153	0.668812		74.1211	126.057	70.2899	50	73.1019	60.4036	114.856	79.2883	80.7294	62.5288	86.8426	41.2747
Mmp14		919.854	0.0134837	0.274264	0.0491632	0.960789	0.991121		1016.53	538.676	1162.05	946.05	866.272	742.119	1590.15	1434.41	1692.89	556.415	428.939	524.067
Slc7a7		89.3249	-0.384514	0.49599	-0.775245	0.438195	0.786963		108.773	68	47.4974	71.6937	79	50.0807	149	106.32	211.399	44.216	54.0462	36.2096
Oxa1l		1687.64	0.233443	0.175093	1.33325	0.182449	0.571486		1970.22	1337	1438.51	1410.31	1559	1491.92	1828	1640.68	1955.6	1931.78	1516.96	1950.79
Heatr6		375.479	0.202209	0.185134	1.09223	0.274731	0.66904		497.942	313	351	407.004	351.008	302.011	448.061	325.037	526.351	470.012	296.054	254.03
Ccl3		3.61381	-3.8433	2.31893	-1.65735	0.0974479	NA		0	0	0	17	2	19	3	0	0	0	0	0
Wfdc18		1.76055	-4.31162	3.02021	-1.42759	NA	NA		0	0	0	0	20	0	0	0	0	0	0	0
Icam4		10.7273	0.864735	0.899955	0.960865	0.33662	NA		6	1	0	5	19	12	4	28	10	18	8	18
Ilf2		1585.24	0.155098	0.126386	1.22718	0.219756	0.615212		1743.21	1486.78	1605.11	1071.91	1435.25	1209.75	1852.86	1858.92	1944.82	1968.89	1456.51	1542.19
Chtop		3321.36	0.100238	0.121871	0.822497	0.410794	0.770332		3969	2928	3700	2478	2879	2921	3429	3726	4373.01	3226	2965	3469.99
Snapin		3771.98	0.0547386	0.116352	0.470457	0.638028	0.89072		3806.42	3261.8	3564.8	3559.31	3863.33	3405.42	4526.39	4105.48	3750.21	3973.83	3652.47	3704.71
S100a4		680.732	0.371441	0.389998	0.952419	0.340884	0.723662		411	281	1194	604	435	576	1568	1555	462	567	518	251
S100a3		7.23186	-0.136526	1.90667	-0.0716045	0.942917	NA		7	0	0	7	1.00017	14	4.0635	0	17	0	0	0
S100a5		2.13236	-1.52504	2.95757	-0.515638	0.606107	NA		0	0	0	0	13	5	0	0	0	0	0	6
S100a6		2210.75	0.141915	0.183966	0.77142	0.440458	0.787859		2037	1368	3389	1953	1863	1843	3173	3324	2743	1787	2047	1569
Scn4a		4587.76	-1.0084	0.269909	-3.73609	0.0001869	0.0170922		6328	5186	4171	5243	4899	5327	3807	2670	8404	2431	2234	2377
Icam2		359.244	-0.175656	0.190141	-0.92382	0.35558	0.734466		472	192	346	390	320	408	466	458	443	333	321	232
Mapk7		158.313	0.193151	0.265762	0.726783	0.467359	0.804208		140	87	227	143	158	136	182	252	258	147	95	116
Epn2		895.379	-0.165252	0.169091	-0.977292	0.328425	0.715401		1058	703	1064	850	848	951	1159	964	1259	642	800	560
B9d1		95.7753	0.284537	0.420159	0.677213	0.498271	0.822058		124	58	83	91	90	63	163	146	104	65.0001	130	23
Sec24b		771.773	0.390554	0.224351	1.74082	0.0817158	0.411135		886	497	693	685	553	664	844	636	1157	1081	716	743.001
N4bp3		241.701	-0.20448	0.217271	-0.941129	0.346639	0.727707		307	189	241	267	250	175	285	265	282	141	215	285
Rmnd5b		427.181	0.195747	0.192397	1.01742	0.308956	0.701092		380	364	575	409	353	386	536	496	491	524	229	419.001
Nhp2		913.978	0.375656	0.188393	1.994	0.046152	0.327828		958	920	836	712	589	619	1021	1194	905	1106	1057	983
Vps9d1		241.73	0.171748	0.238539	0.719998	0.471526	0.806158		338.53	240	273	241.221	198	151	359.895	232	278.003	159.152	177	267
Zfp276		285.254	0.412352	0.261981	1.57398	0.115493	0.475492		366.955	189	261.537	208.326	271	215.517	258.32	333	438.973	261	285.692	257.268
C1ql4		0	NA	NA	NA	NA	NA		0	0	0	0	0	0	0	0	0	0	0	0
Mfsd10		120.82	0.62515	0.24822	2.51853	0.0117846	0.174856		128	78	107	132	65.9999	125	171	162	216	129	93	66
Luzp1		1267	-0.229687	0.250673	-0.916279	0.359521	0.736328		1391	905	1385	1489	1179	1035	1757	1450	2037	873	775	855
Slc13a2		0	NA	NA	NA	NA	NA		0	0	0	0	0	0	0	0	0	0	0	0
Kctd10		965.335	0.00715498	0.159611	0.0448275	0.964245	0.991399		993	737	1004	841	958	929.035	1269.06	1168.96	1697	744.965	844	651
Poldip2		3043.05	0.113498	0.116482	0.974382	0.329867	0.71647		3159	2706.23	3503	2496	2489.09	2695.21	3187.02	3005.49	3799.04	3302.09	2846	3421.01
Sebox		1.46936	-0.90486	2.97434	-0.304222	0.760958	NA		0	10	0	0	0	0	0	0	0	6	0	0
Ift20		1002.32	0.00936153	0.199974	0.0468138	0.962662	0.991399		984.999	882	1371.97	809	873	705.59	1443.77	1321	875.001	975.724	992	805.558
Col6a1		8117.16	0.0240987	0.283832	0.0849046	0.932337	0.986511		7736	5853	9467	7539	8311	7870	14000	13686	15697	4116	3911	3484
Pcbp3		85.9926	-0.172471	0.270854	-0.636766	0.524277	0.835752		119	83	68	58	115	55	137	77	151	96	47	68
Lgals9		925.337	0.15538	0.194476	0.798966	0.42431	0.778282		1013	615	1214	785	783	745	1305	1475	1455	960	561	572
Araf		2929.41	-0.093407	0.11758	-0.794411	0.426956	0.779692		3059.2	2386.12	3445.79	2459.35	3074.01	2630	3219.14	3215.34	3036.55	3078.03	2687.59	2861
Cfp		215.591	0.219556	0.254878	0.861417	0.389009	0.755599		247	74	280	287	129	198	325	317	278	181	185	181
Timp1		175.191	0.262315	0.641918	0.408643	0.682802	0.906859		130	208	219	116	141	101	701	424	98	32	40	16
Uxt		864.087	0.216796	0.199945	1.08428	0.278242	0.672598		880	576	809	762.755	774.007	707.563	763.308	901.926	709.999	1364.94	956.153	1162.29
Cnnm3		288.058	0.294447	0.248927	1.18286	0.236864	0.63369		296	211.027	272.095	215.73	262	277.347	408	239.048	444	364.21	186.456	262
Lman2l		563.525	0.267267	0.216402	1.23505	0.216812	0.611249		635.205	497.265	376.956	409.19	533.316	589.368	662.542	492.442	1108.01	610.928	385.091	545.402
Mcm3ap		895.25	0.602566	0.358864	1.67909	0.0931343	0.434234		1098	727	922	714	779	786	930	831	1294	790.999	541	377
Pcnt		1866.67	0.169324	0.228808	0.740024	0.459285	0.799179		1804.01	1759	1800	1686	1959	2243	1721	1249	3022	1697	1601	1507
Ftcd		3.11811	2.83002	1.98447	1.42608	0.153844	NA		0	0	0	0	2	0	4	1.81879	8	0	10	10
Mxd1		188.646	0.256872	0.283089	0.907392	0.364199	0.739741		145	208	119	134	181	175	236	129	182	225	289	211
Gmcl1		220.222	0.0918132	0.227987	0.402712	0.68716	0.908852		244.039	136.355	288	224.088	264.356	136.274	234.643	285.003	248.001	227.142	241.095	139.909
Snrnp27		3261.29	0.392024	0.181811	2.15621	0.0310669	0.272268		3235	2414	2921	2848	2381	2547	3499	3733	2775	4328	4095	4016
Oas1c		18.967	0.721495	0.944204	0.76413	0.444789	0.790185		56	2	24	24	4	0	28	25	7	35	21	2
Oas1h		0	NA	NA	NA	NA	NA		0	0	0	0	0	0	0	0	0	0	0	0
Ocrl		813.93	0.150476	0.248752	0.604924	0.54523	0.844645		770.001	827.681	547	848.999	623	816.999	825.114	825	1005.06	875.065	636	870.889
Calm1		22705.8	-0.13657	0.12224	-1.11723	0.263896	0.659583		24091	27112	25811	21860	20754	19949	23628	24422	25369	22167	18090	19078
Agpat3		3236.43	-0.0216959	0.118963	-0.182375	0.855289	0.964374		3945	2554	2873	2867	2943	3276	3800	2829	4789	2980	3321	3025
Slc26a3		7.24767	1.18349	1.12518	1.05183	0.29288	NA		12.0021	5.02512	0	1	1.00041	2	13	0	14.6709	10	6	40
Sema6b		179.008	5.68e-05	0.276693	0.000205172	0.999836	0.999908		222	149	103	163	242	120	219	219	315	175	102	155
Uhrf1		91.528	0.848935	0.552656	1.5361	0.124514	0.488283		50	34	120	69	49	33	242	185	337	30	30	41
Dpp9		707.449	-0.327497	0.196727	-1.66473	0.0959674	0.439678		832	913	615	602	602	818	672	577	1148	657	455	611.999
Ramp2		1217.25	0.0260529	0.170817	0.152519	0.878778	0.97262		1200.36	845	1068.14	1025.98	1408	1359.4	1315.89	1297.49	1504.14	1324	1122	1084
Lsr		25.9369	0.53987	0.521826	1.03458	0.300866	0.694215		13	16	29	16	9	19	38	42	62	15	29	27
Gramd1a		989.954	0.056933	0.187549	0.303563	0.761461	0.936329		1142	827.001	1055	893	939	947	1058	922	1181	1150	931.999	715
Hpn		152.487	-0.868673	0.358203	-2.42508	0.0153049	0.201086		176.001	170	163	143	202	170	128	146	169	70	54	122
Gabrg1		4.32875	-0.21828	1.45228	-0.150302	0.880527	NA		7	5	1	0	3	7	10	14	0	0	7	0
Ckb		581.29	-0.0464843	0.224188	-0.207345	0.835741	0.960768		490	479	850	620	500	486	977	813	845	442	372	313
Sp1		1256.64	-0.084476	0.146726	-0.575742	0.56479	0.858132		1264	888	1156	1270	1233	1291	1532	1572	1536	1259	1100	1021
Itgb7		56.6882	1.38266	1.00704	1.373	0.169754	0.553529		8	20	0	46	24	36	44	6	42	207	27	8
Myg1		302.305	0.317031	0.203589	1.55721	0.11942	0.480429		280	185	278	225	234	305	424.058	400.093	406	331.095	322.148	256
Rarg		460.554	0.175428	0.335347	0.523122	0.600889	0.875164		491	368	383.999	483	482	320	555	445	703	361	269	358
Pfdn5		3911.8	0.227006	0.185078	1.22654	0.219994	0.615405		3406.97	3013	4123	3028	3608	3361	4173.95	4421.9	3401	4998.91	4204.85	4660
Efnb2		537.004	-0.442126	0.168318	-2.62674	0.00862078	0.148732		603	507	806	469	540	548	584	460	664	362	420	465
Rrp15		640.183	0.0594234	0.171335	0.346827	0.728722	0.926597		546	564	981	506	577.002	502	770	756	889	512	547	626
Rnd2		100.972	-0.524352	0.294349	-1.7814	0.0748477	0.396771		133	107	189	102.005	114	53	70.0226	132.051	112	82	60	71
Srr		1004.95	-0.333252	0.187593	-1.77646	0.0756567	0.398415		1329.21	704.04	923.86	1199.39	1022.61	1143.21	1214.84	967.04	1468.15	703.001	712.544	737.737
Sync		722.812	-0.286824	0.209489	-1.36916	0.17095	0.555231		1052.09	802.329	489.831	850.309	672.53	699.036	735.158	841.211	1146.53	630.704	428.026	444.94
Fndc5		2480.6	-0.354844	0.126179	-2.81222	0.00492007	0.11212		3131.6	2587.72	2720.95	2871.55	2323.3	2467.66	2433.16	2515.26	3250.51	1998.9	2102.36	1507.21
Acp5		111.589	1.10871	0.549253	2.01858	0.0435313	0.320864		70	40	161	60	79	15	231	125	194	242	10	176
Cnn1		192.345	-0.7257	0.513083	-1.41439	0.157247	0.53507		230	122	463	248	88	116	245.999	143	313	151	80	25
Fbxo9		2063.02	0.353599	0.214312	1.64993	0.0989577	0.444351		2141	1818	2007	1497	1743	1614	1900	1876	2183	2458	1966	3024
Vps50		1726.47	0.353518	0.16862	2.09653	0.0360352	0.291785		1788.26	1690.09	1426.06	1569.9	1823.69	1588.43	1985.23	1965.07	2035.39	1747.31	1318.22	1485.12
Hars		1537.82	0.0973741	0.107586	0.905082	0.365422	0.740745		1575.86	1425	1596	1284.87	1409.66	1297.22	1719.28	1943	1901.83	1761	1422.41	1243
Zmat2		3294.6	0.149076	0.136169	1.09478	0.273612	0.668751		3384	3025	3294.81	3418	2816	2806.84	3748	3510	3355	3680.24	3168	3090.58
Ube2c		290.474	0.507483	0.26634	1.9054	0.0567284	0.35435		236.675	260.906	374.267	203.436	204.718	219.835	358.802	468.41	323.386	281.046	233.672	241.722
Smg5		1544.08	-0.262877	0.162537	-1.61733	0.105807	0.45602		2277.09	1603.97	1995.07	1595	1511.2	1620.2	1632.51	1466.96	2316.02	1035.25	899.616	1007.05
Cct3		4794.03	0.449886	0.15182	2.96328	0.00304381	0.0885294		4952.26	5017.14	4858.01	4103.42	4180.39	3989.34	5681.38	6069.13	6597.35	4410.87	3786.73	3500.51
Glmp		656.473	0.0216176	0.155976	0.138596	0.88977	0.977138		699.61	470.068	768.885	539.221	646.062	613.11	835.219	738.919	1066.79	616.186	396.543	653.188
Mef2d		3230.59	-0.245926	0.173626	-1.41641	0.156656	0.534543		4080	2932	2438	3148	2937	3321	2916	2190	4660	3472	2987	3615
Tmem79		56.1909	0.094745	0.346106	0.273745	0.78428	0.944904		84.2502	37	43	50.286	74.0334	25.0885	68.2004	71.1137	60.1741	47	39	88.9688
Snd1		1348.26	-0.512899	0.312221	-1.64275	0.100436	0.445853		1367.19	1205.11	1317	1055.65	1122.12	1233.06	1489.68	1384.36	2010	924.017	982	929.022
Col18a1		817.703	-0.335589	0.355424	-0.944193	0.345071	0.726404		1045	655	902.51	828	795	602	1248	1099.04	1457	402	451	247
Slc19a1		141.676	0.213991	0.295577	0.723979	0.469079	0.804628		121	146	84	124	110	126	161	166	245	88	196	130
Kpnb1		4445.79	0.0649419	0.115625	0.561662	0.574347	0.861612		4994	4176	4027	4254	3970	3998	5208	5104	6844	3948	3534	3874
Npepps		2383.05	0.0585993	0.152789	0.383532	0.701325	0.91444		3208	2202.74	2063.27	2227.18	2146.54	2349.32	2374.51	1877.27	3701.72	2444.04	2096.69	2092.49
Tbx21		33.2202	0.333248	0.548475	0.60759	0.543459	0.843594		39	24	8	54	20	23	28	13	40	34	43	63
Mrpl10		1064.12	0.153632	0.13015	1.18042	0.237834	0.634738		1066	849	1189.18	918	1028.05	802.991	1100.26	1023.86	1411.29	1190.03	1114.32	1118
Cyp51		550.498	-0.178324	0.30255	-0.589404	0.55559	0.852486		647.739	468	829	612.891	446.139	411	437	556.363	926	336.228	800	195
Tcf25		5172.06	-0.118916	0.104364	-1.13943	0.254524	0.650465		5469	4821.99	5625	4654	4543	5204	5979	5314	6525.99	4993	4733	4331
Tubb6		1074.26	0.37155	0.240175	1.547	0.121864	0.483722		1221	923	1097	981	666	568	1780	1784	1907.27	708	1017	662
Def8		1470.62	-0.143255	0.111206	-1.2882	0.197677	0.589481		1413	1318.16	1814.13	1499	1422	1410.02	1661.32	1404.53	2134.07	1172	1243	1306.02
Meox1		489.058	-0.187904	0.303976	-0.618153	0.536475	0.840415		511	357	694	433	568	479	815	784	776	264	226	183
Sost		0.0636394	0.373997	3.11654	0.120004	0.90448	NA		0	0	0	0	0	0	0	0	1	0	0	0
Nkx2-1		1.79986	-3.25768	3.02131	-1.07823	0.280929	NA		0	15.5468	0	1.43289	0	0	2.01699	0	0	0	0	0
Pax9		4.80791	-3.72283	1.7038	-2.18502	0.0288875	NA		0	17.0047	0	11.0004	8.00232	9.01976	0	0	0	0	2.00466	2.41212
Irx2		1.11152	3.54046	3.02862	1.169	0.242404	NA		0	0	0	0	0	0	0	0	10	3	1	0
Col1a1		70750	0.323757	0.496368	0.652251	0.514239	0.830955		71324	44971	82544	72267	52264	45121	188353	163556	118832	23779	22452	18647
Itga3		149.015	-0.72889	0.347492	-2.09757	0.0359427	0.291785		155	139	248	207	115	132	167	91	298	44	131	77
Sgca		4486.78	-0.260811	0.181724	-1.43521	0.151228	0.530454		4817	4468	4532	3740	4613	5045	3975	3419	5042	4658	3817	4788
Dlx3		1.13664	-1.12523	3.00498	-0.374455	0.708066	NA		0	8	0	0	0	0	2	0	2	1	0	0
Foxm1		74.8535	1.11211	0.847481	1.31225	0.189435	0.581265		89	32	37	32	0	15	173	187	177	34	35	15
Itfg2		445.836	0.192182	0.276996	0.693805	0.487804	0.816137		535.038	497.354	444.818	319.999	309	308.293	486.573	458.505	628.432	501.234	351.139	364.21
Nrip2		196.428	-0.318857	0.310163	-1.02803	0.303936	0.696762		270.92	159.226	252.556	202.481	173.758	218.826	219.001	219.509	257.106	144.526	182.213	54.5124
Tulp3		327.781	0.28062	0.305173	0.919547	0.35781	0.735381		335.669	259.125	462.008	327.726	237.003	233.469	368.809	415.096	426.057	179.009	312.37	256.545
Gtf2h4		305.543	0.170717	0.169768	1.00559	0.314615	0.705445		321	224	329	226	369	283	438	331	409	322	211	256
Tubb5		2673.77	0.210721	0.217045	0.970866	0.331615	0.717371		2698.5	2163.14	2980.74	2427.82	2159.71	1809.39	4593.01	3776.26	5084.9	2205.39	1993.79	1363.5
Ell2		855.947	-0.172744	0.235183	-0.734506	0.46264	0.80204		727	517.951	668.186	609.955	788.989	1130	872.839	643.334	1749.99	904.936	711	1130
Jup		1839.52	-0.342461	0.165437	-2.07004	0.0384484	0.301047		2274.34	1499	1825	1917.2	2252	2038	1778.14	1414.18	3051	1464	1200	1567
Fkbp10		658.134	0.285452	0.319872	0.892394	0.372182	0.744029		644.987	404	713	609	618	482.716	1441.73	1157.87	1015	353	388	300
Klhl10		9.29422	-0.860581	1.00334	-0.857717	0.391049	NA		1	9	21	17	12	0	13	17	3	8	1	4
Mnx1		0	NA	NA	NA	NA	NA		0	0	0	0	0	0	0	0	0	0	0	0
Nom1		685.419	-0.164442	0.297099	-0.553494	0.579925	0.863561		851.425	549.347	534.094	729.059	613.156	573.048	794.026	543.283	808.487	699.908	551.395	551.031
Ergic1		1325.35	0.0108349	0.151456	0.0715383	0.942969	0.987302		1603	1264	1097	1209	1190	1355	1654	1523	2291	1173	855	1028
Tnk1		9.12443	-0.553673	1.36636	-0.405217	0.685318	NA		13	26.0041	8.34059	0	5.00458	18.0024	9.56881	8	0	8.00113	0	0
Acap1		30.6846	1.9054	0.961394	1.98191	0.0474893	0.328327		25	0	13	11	13	14	16	32	29	179	29	0
Tcea3		5793.46	-0.00106713	0.163396	-0.00653095	0.994789	0.998711		5509	5300	5920	4419	5910	6194	5446	5020	6393	5730	5502	7714
Csn3		1.19344	3.63785	3.0267	1.20192	0.229394	NA		0	0	0	0	0	0	1.2738	0	0	0	11.5809	0
Ifrd1		2361.91	-0.0076834	0.217167	-0.0353801	0.971777	0.992014		2859	2470	3253.01	2276	2464	1455	1960	1946	2937	2354	1409	2927
Stk38l		666.638	-0.18563	0.163845	-1.13296	0.25723	0.652892		949	607	708	624	774	506	699	657	741	677	479	592
Brpf1		494.209	0.417546	0.192233	2.17208	0.0298493	0.268759		514.697	401.312	509.297	447.817	365.379	358.148	533.972	579.975	615.002	589.416	404.844	538.473
Akr1b3		8718.82	0.271742	0.150267	1.8084	0.0705449	0.388331		8483.92	7734.93	9281.77	8271.06	6878	7660.06	10486	9814.48	9163.45	8827.88	8159.51	8760.08
Hoxc13		0.0935537	0.373997	3.11654	0.120004	0.90448	NA		0	0	0	0	0	0	0	0	0	0	0	1
Hoxc11		158.875	-0.138645	0.303268	-0.457172	0.647547	0.894391		223	195	170	139	170	69	195	161	197	210	132	67
Hoxc8		74.9024	1.9678	0.601259	3.2728	0.00106486	0.0499986		48.0045	41.0077	16.0032	28.0036	20.0148	23.0023	49.0045	38.0069	54.0065	125.009	47.0069	385.043
Hoxc6		100.441	0.172431	0.310669	0.55503	0.578874	0.863271		114	104	84	64	70	68	94.9999	87	132	130	79	182
Gstt1		242.784	-0.103409	0.170591	-0.606185	0.544392	0.844188		236	203	285	256	209	214	335	335	260	227	167	218
Gstt3		190.389	0.496728	0.315728	1.57328	0.115654	0.475492		149.742	118.004	168	152.232	172.581	134.893	354.577	293.126	195.57	275	162.001	97
Ddt		643.469	0.323197	0.21227	1.52258	0.127865	0.49265		592	455	710	517	512	533	602	620	689	724	619	1102
Tat		0	NA	NA	NA	NA	NA		0	0	0	0	0	0	0	0	0	0	0	0
Marveld3		4.80385	0.485649	1.38821	0.349838	0.72646	NA		11	4	0	0	0	13	9	2	4	7	13	0
Ddx18		950.573	0.303672	0.152382	1.99284	0.0462789	0.327828		1060	771	828	836.916	742	858	1091	1078.78	1291.81	1166.27	653	1077
Ubl3		2330.51	-0.0159994	0.145659	-0.109842	0.912535	0.982773		2470	1890	2138	1799	1934	2175	2155	2021	2660	3391	2460	3104
Gramd3		707.1	-0.206225	0.181511	-1.13615	0.255892	0.65148		820	681	1002	622	539	663	975	906	846	552	530	456
Eef1e1		1088.58	-0.197405	0.183873	-1.07359	0.283006	0.678439		1010	1051	1439	990	930	813	1427	1114	969	1300	1193	786
Akt1		2223.14	0.0247213	0.178695	0.138343	0.889969	0.977138		2318	1770	2784	1966.01	2042	2014	2879	2515	3654	1944	1574	1555
Cldn15		134.773	0.731505	0.36679	1.99434	0.0461144	0.327828		158	101	38	61	97	115	154	147	169	182	172	181
Il16		360.228	0.0490548	0.20177	0.243122	0.807911	0.952983		340.004	212	407.502	302	435.463	343.352	446.695	390.452	533.193	428.774	272.974	263
Tcirg1		292.667	-0.379929	0.320612	-1.18501	0.236014	0.632625		304	229	247	237.942	255	215.512	340.35	309.343	332	282	259	264.958
Naglu		166.716	-0.0333817	0.277136	-0.120452	0.904125	0.981421		173	91	179	161	166	170	345	200	232	168	129	65
Coasy		318.582	0.344227	0.216212	1.59208	0.111367	0.468928		208	243	326	328.999	251	293	432	317	475	314	197	477
Smo		516.124	-0.00574123	0.260227	-0.0220624	0.982398	0.99488		594.241	375.953	466.732	590.394	536.475	428.733	854.392	784.103	889.341	373.018	282.024	236.101
Tspan33		81.9326	0.274731	0.438057	0.627158	0.530556	0.838416		35.0111	133.008	102	43	81.0004	34.0014	47	48	134	133.31	88.0676	107.001
Crnkl1		1090.16	0.205573	0.142751	1.44008	0.149845	0.528251		1052	855	1059	1004	910	796	1298	1199	1165	1348	1243	1171
Rin2		1061.95	0.127433	0.229374	0.555568	0.578506	0.863167		1014.23	777.001	1074	798	1063	913	1906	1826	1014	955	653	926
Folh1		8.55512	0.305286	0.910299	0.335369	0.737347	NA		11	18	0	3	4	12	11	11	5	6	5	6
Chordc1		3195.97	-0.402512	0.195146	-2.06262	0.039149	0.303512		3934.92	2927.04	3276.72	3545.6	2858.22	2791.4	3259.82	3427.84	3897.92	2741.1	2564.75	2298.1
Rtcb		2250.78	0.0512501	0.0991098	0.517104	0.605083	0.877931		2511	1752	2123	1962	2038	2430	2609	2604	2865	2126	1958	2218
Pwp1		975.631	-0.241787	0.134176	-1.80201	0.0715438	0.390574		1058	827	1373	823	993	829	1078	1109.01	1078	884	809	876
Fbxo7		391.637	0.619799	0.272825	2.27178	0.0230996	0.240314		386	190	237	362	228	431	461	401	441	583	365.999	517
Capns1		6080.64	0.0281205	0.0770031	0.365187	0.714972	0.921508		6484	5180	7036	5524	5496	5745	6852	6279	7669	5984	5063.01	6109
Lrp3		281.873	0.566594	0.320718	1.76664	0.0772881	0.402591		262.653	203.729	401.664	246.779	232.335	238.4	261.634	227	425.234	313.767	213.732	171.725
Dsg4		0	NA	NA	NA	NA	NA		0	0	0	0	0	0	0	0	0	0	0	0
Evx2		0.7184	2.90287	3.04233	0.95416	0.340002	NA		0	0	0	0	0	0	0	0	1	0	0	7
Hoxd13		0	NA	NA	NA	NA	NA		0	0	0	0	0	0	0	0	0	0	0	0
Hoxd12		0	NA	NA	NA	NA	NA		0	0	0	0	0	0	0	0	0	0	0	0
Folr1		5.4942	-2.48083	1.70078	-1.45864	0.144663	NA		7	15	0	4	0	25	7	6	0	0	0	0
Clpb		1286.61	-0.321683	0.236295	-1.36136	0.1734	0.558135		1435	1224	1537.58	1164	1158	1138.16	1253	865.3	1601	1245.02	961	1391.4
Septin7		7680.38	0.00655331	0.139823	0.0468687	0.962618	0.991399		7934.08	5944.01	7736.01	7386	8524	6907	10604	10821.2	8664.33	7336.01	6236	5186.06
Zdhhc4		636.741	0.132192	0.197909	0.667942	0.504171	0.824781		566.001	663	684	439	543	659	684	453	705	844	676	677
Rac1		5207.45	0.0437784	0.0925758	0.472892	0.63629	0.890217		5811.98	4236.42	4942.17	4631.31	4912.12	4643.61	5853.86	5187.55	7358.03	5218.58	4650.46	5529.25
Nup214		595.577	1.1821	0.332179	3.55861	0.000372818	0.0273114		662.401	502.01	639.605	498.397	423.484	465.004	594.309	519.256	834.135	422.488	250	452.999
Aif1l		367.373	0.00984844	0.315304	0.0312348	0.975082	0.992894		533	139	323	257	389	471	507	531	568	266	328	171
Cpa3		331.75	0.226056	0.355909	0.63515	0.525331	0.835752		179	163	438	373	284	338	691	688	423	162	166	218
Ltbp1		1114.59	0.0815239	0.191548	0.425606	0.670395	0.902553		1254.97	798	940	1225.74	1143.13	1263.28	1473.51	1466.35	1711	1066.5	730.765	590
Ugp2		31825.2	-0.146461	0.0902542	-1.62276	0.104641	0.454645		38044	26548	30687	35433	33103	31766	36053	33482	37735	31075	25689	24571.1
Kcnh6		0.625155	-2.82766	3.05058	-0.926925	0.353966	NA		0	0	8	0	0	0	0	0	0	0	0	0
Trmt1		675.503	0.0887916	0.156207	0.568421	0.569749	0.860765		630.001	729	450.916	580.145	739	721.655	790.16	555.705	806	861	522.06	778.482
Nacc1		682.437	-0.413946	0.240414	-1.7218	0.0851052	0.420181		969	733	727	694.995	762	637	745	616	1379	462	404	279
Nfix		2988.45	-0.687058	0.237508	-2.89278	0.00381849	0.0991343		4070.04	3250.93	3180.8	3734.95	3081.97	3177.86	3088.07	2521.02	5461.02	1565.46	1548	1379.01
Slc1a5		1711.48	0.722205	0.222823	3.24116	0.00119044	0.0534997		1291	995	1580	1405	1224	983	2554	1366	2785	2550	1059	3217.01
Uba1		5112.25	-0.0705177	0.148016	-0.476419	0.633776	0.889032		5654.97	4807	6097	4406	4836.62	5018	5860.19	5055.39	8499.15	4205	3613	4080
Vwf		1544.4	0.564493	0.24581	2.29646	0.0216498	0.233918		1927	1293	1718	2002	1366	1356.25	1870	1362.18	2668	1070.04	1120	665
Siae		402.69	0.175525	0.254619	0.689364	0.490594	0.81811		483.58	313.735	241.33	290.978	516.535	360.467	712.234	578.759	588.429	346.78	281.081	235.975
Vsig2		89.3574	-0.14239	0.411616	-0.345928	0.729397	0.927029		106	69	50	41	93	153	48.9999	110	78	116	119	62
Esam		1455.69	0.0157594	0.144925	0.108742	0.913407	0.983045		1896	1045	1589	1182	1252	1401	1700	1295	1812	1371	1283	1761
Spa17		203.143	0.31982	0.267891	1.19384	0.23254	0.628127		169	143	186	187	178.208	179	226	149	161	304	272	245
Fam50a		843.657	-0.0698358	0.184411	-0.378697	0.704913	0.916077		739	663	1288	626	867	735	949	875	819	804	769	985
Emd		626.826	0.0100736	0.143174	0.0703591	0.943908	0.98744		611.017	707	663.946	525.409	496.244	577.292	610.502	726.217	722.396	749.62	624.03	520.61
Taco1		1131.61	-0.545122	0.246152	-2.21457	0.0267896	0.257092		1417	1326	1293	1278	1122	1307	1492	1370	1651	700	489	403
Grik3		21.9006	-0.140862	0.852983	-0.16514	0.868834	0.968945		48.4036	27.0048	3.43753	21.0045	4.00709	30.1401	20.1902	1.00033	59.0149	44.0404	12.0075	3.00085
Gria3		226.74	0.050337	0.390356	0.128951	0.897396	0.979492		166.149	133.031	397.183	171.944	122.044	213.877	366.553	431.094	319.208	215.499	239.01	45.0946
Npas1		5.20664	-0.782983	1.77255	-0.441727	0.658687	NA		5	6	0	10	0	16	16	0	12	0	0	0
Sipa1l2		436.647	-0.434872	0.228895	-1.89988	0.0574489	0.356306		479	335	633.012	443	539	522	362	410	829	391.009	220.005	219
Ap4e1		407.247	-0.341438	0.265725	-1.28493	0.198817	0.591504		429.029	386.079	437.115	339.979	447.176	405.039	441.645	412.052	788.059	397.597	209.288	208.874
Blvra		564.68	0.124773	0.20279	0.615282	0.538369	0.841705		515	583	497	575.001	465	382	759	770	561	641	388	641
Pdzd4		64.2465	-0.518874	0.585767	-0.885802	0.375724	0.746253		84	69	87	63	78	63	75	62	137	52	31	0
Srpk3		1868.86	-0.104823	0.18393	-0.569904	0.568743	0.860765		2275	2432	1735	1688.01	1423	1762	1861	2311	1850	1507	1745	1664
Idh3g		12959.6	0.0510678	0.152038	0.335888	0.736955	0.929171		13821	12056	12469	11010	11882	12357	13204	12010	12918	14958	11381	16404
Pnck		209.082	-0.0638203	0.251151	-0.254111	0.79941	0.950759		227	161	283	138	170	245	225	176	160	224	227	251
Ssr4		1651.3	0.48737	0.155135	3.14159	0.00168033	0.0639201		1526	1116	1387	1265	1361	1335	2100	2306	1561	1884	1786	2174
Bcap31		2812.58	0.313513	0.111861	2.80271	0.00506753	0.113448		2562	2138	2204	2598	2485	2468	3520	3314	3414	3296	2855	2999
Fam98a		2410.14	-0.0691949	0.10597	-0.652969	0.513776	0.830811		2501	2338	2530	2615	2267	1993	2756	2690	2846	2432	2164	1887
Ltbp2		72.1021	0.0731472	0.580155	0.126082	0.899667	0.980593		59.0393	20.0001	158	42	32	38	116	88	160	82	9	78
Kmt2a		968.292	-0.441753	0.261253	-1.6909	0.090856	0.429479		1172	760	948	830	772	1117	938	862	1500	1002	698	633
Ift46		555.004	0.0931309	0.182739	0.50964	0.610304	0.880492		554.333	422.76	608.046	551.357	390.001	481.3	791.184	747.29	631.002	614.066	473.999	437.963
Tmem25		339.281	-0.532861	0.256709	-2.07574	0.0379178	0.298778		417	362	412	336	258	324	302	265	547	349	234	190
Cd3g		42.6471	6.61321	2.07234	3.19119	NA	NA		3	0	0	3	0	1	1	0	17	551	2	0
Trappc6a		125.967	0.135298	0.292842	0.462018	0.644068	0.893142		115	85	142	64	157	99	145	164	171	132	74	176
Supt6		1438.33	-0.13444	0.136145	-0.98747	0.323412	0.711842		1831.71	1297.5	1579.3	1515.34	1574.11	1498.81	1585.74	1491.91	2508.66	1292.36	799.987	854.955
Spag5		208	-0.110068	0.455565	-0.241608	0.809084	0.953554		153	314.002	124	191	118.002	54	259.048	441	266.891	131.007	257.084	113
Foxn1		1.32393	3.22071	2.73965	1.17559	0.239758	NA		0	0	0	0	0	1.00007	4.00024	5.00074	9.00065	0	0	0
Unc119		144.129	-0.0159349	0.31375	-0.0507884	0.959494	0.990972		198	91	177	93	73	190	219	203	118	151	133	98
Rab34		405.415	0.255023	0.254748	1.00108	0.316788	0.707163		250.091	261.383	438.747	436.075	372.957	257.167	713.331	470.524	594.315	367.988	307.983	430.19
Sdf2		2152.49	0.220631	0.122156	1.80614	0.0708969	0.388738		2376.23	1520.5	2009.7	1989.66	2026.98	1769.5	2456.49	2684.67	2095.69	2601.79	2022.79	2359.79
Ccne1		33.8541	1.18582	0.578585	2.04952	0.0404109	0.307432		31	31	14	12	8	9	54	36	94	31.0219	23	59
Hsf2bp		19.1526	-0.793711	1.09806	-0.722831	0.469784	0.804971		8	8	14	23	9	27	23	9	10	0	20	0
Bbc3		37.7257	-0.0866391	0.392322	-0.220837	0.82522	0.957131		41	24	21	30	43	63	61	31	47	27	23	50
Mybpc3		0.166681	0.854888	3.11654	0.274307	0.783849	NA		0	0	0	0	0	0	0	0	0	2	0	0
Psmc3		10119.7	-0.0435574	0.132491	-0.328758	0.742339	0.931286		9743.99	7912	10848	8951.01	10002	9192	11106	11371	9902.99	11729	9934	10375
Acp2		1053.37	0.0523507	0.195517	0.267755	0.788888	0.946666		1065.14	914.072	834.828	1050.1	1052.93	1024.73	1193.82	1246.56	1436.44	1106.86	898.93	726.219
Rapsn		194.449	0.190826	0.219864	0.867928	0.385434	0.75321		196.5	153	114	156.5	247.5	175.5	223	216	262	226.5	153	223
Slc39a13		721.833	0.16913	0.223859	0.755521	0.449936	0.793248		602	680	777	470.001	819	507	1105	985	1072	610	511	598
Celf2		2184.98	0.335383	0.182843	1.83427	0.0666144	0.378458		2315	1522	1558	1651	1760	2011	2211	1664	3174	2933	2276	3435
Nr1h3		279.907	-0.298026	0.266778	-1.11713	0.263937	0.659583		302.999	328	248	268	280	264	305	148	354	308	133	413
Ddb2		167.893	0.389402	0.285752	1.36273	0.172968	0.557261		197.855	171.929	112.172	89.0339	188.073	124.995	240.181	155.442	159.667	261.135	108.07	201.945
Spi1		70.5895	0.562298	0.333595	1.68557	0.0918788	0.431005		62	48	73.9999	82	53	49	67	124	98	56	54	63
Sf3a1		714.027	0.0854581	0.20716	0.412522	0.679957	0.90502		865	726	491	715	607	643	678	740	1465	626	645	509
Stat6		1021.8	-0.0324159	0.136923	-0.236746	0.812854	0.954652		1207	767	938	1063	985	1024	1284	1293	1729	983	613	735
Clgn		0.650865	-0.402112	3.06773	-0.131078	0.895713	NA		0	5	0	0	0	0	3	0	0	0	0	0
Napsa		26.6866	0.902626	0.777027	1.16164	0.245381	0.642353		25.0058	0	31.0145	18.0095	22.0037	32.0044	35.0709	22.0095	66.02	107.133	1	12
Vrk3		417.777	0.0397751	0.17648	0.225381	0.821683	0.956661		533.225	372.059	485.046	342.139	381.059	285.527	519.198	432.506	483.304	519.26	289.092	413.598
Smg9		238.677	-0.195852	0.198797	-0.985188	0.324532	0.712839		304.001	287	155.012	186.065	269.006	214.63	271.605	245.87	339.301	272.692	208	148.007
Paxip1		381.285	-0.305713	0.26977	-1.13324	0.257115	0.652816		385.678	449.204	320.057	333.083	298.788	321.711	382.385	415.887	559.499	303.56	322.028	327.975
Rmnd5a		4590.44	0.0621072	0.215604	0.288062	0.773299	0.940013		5587	3850	4207	4244	4230	4658	3741	3177	5114.99	5735	4282	5203
Mov10		67.1436	0.286251	0.465828	0.614499	0.538886	0.841799		79	37	41	54	63	60	127	51	93	71	31	49
Ppm1j		726.113	-0.238339	0.205041	-1.1624	0.245074	0.642293		1019	735	754	720	650	745	692	656	812	496	556	771
Rhoc		1231.69	-0.00595032	0.192593	-0.0308959	0.975353	0.993045		1369	786	1680	1220	929.001	1005	1618	1750	1665	911	1039	1020
Prr27		0	NA	NA	NA	NA	NA		0	0	0	0	0	0	0	0	0	0	0	0
Tead3		189.39	0.278215	0.320946	0.866859	0.386019	0.753724		233	64.9999	328	147	131	197	178.019	198	293	198	122	199
Ppard		489.786	-0.350379	0.245691	-1.4261	0.15384	0.531644		559.031	423.258	417.009	467	671.001	578.194	481.043	407.05	1001.11	362.024	265.518	331.168
Def6		60.2102	-0.383097	0.428238	-0.894589	0.371007	0.74294		41.0001	50	29	53	72	55.0001	73	44	83	139	57	25
Peg3		5255.24	0.797085	0.113903	6.99794	2.6e-12	6.06e-09		4143	3253	4251	3663	3186	3645	7458	6128	8691	6236	5588.01	7871
Zim1		1395.56	0.849105	0.234551	3.62013	0.000294455	0.0232769		886.244	707.867	963.778	891.967	973.664	1153.25	2508.47	1741.67	2503.97	1553.55	1447.36	1385.56
Metrn		718.566	0.324112	0.197456	1.64144	0.100707	0.445976		653.11	794	649.001	569	553	592.999	863.667	844	789.001	597	632.999	995
Lmf1		237.927	-0.207286	0.213826	-0.969415	0.332338	0.718047		266	247	241	272	233.001	302	267	252	351	164	99	217.01
Ciao3		959.108	0.0854252	0.113702	0.75131	0.452466	0.794763		1130.83	773.294	1023.23	957.542	819.229	818.631	1087.46	1003.84	1308.38	1072.28	722.172	907.837
Angptl4		683.052	2.28597	0.623198	3.66813	0.000244333	0.0205946		99.0013	85.0026	62	212.01	437.011	493.028	1920.07	988.997	425.011	581.734	579.03	2319.27
Dbf4		97.4438	0.566759	0.386328	1.46704	0.142365	0.512996		55	63	70.0028	74	77	67.0001	210.035	245	164	63.3656	88.0383	49
Daxx		304.723	0.164636	0.238944	0.689017	0.490813	0.81811		428	328	265	285	282	219	280	250	447	257	301	275
Cd320		508.654	0.20219	0.166963	1.21099	0.2259	0.621489		472	432	418	482.001	483	446	696	605	462	530	548	507
Ipo4		926.695	0.211111	0.146976	1.43637	0.150898	0.529696		994	976	902	814.171	1026	1007	1160.96	989.014	1268.77	810	602.172	666
Tm9sf1		697.942	-0.0458622	0.137857	-0.332679	0.739377	0.93019		734	605.075	928	534.639	646.001	719.091	942.69	778.927	963.584	599.148	474.875	596.001
Rec8		5.20503	1.0396	1.44878	0.717571	0.473022	NA		7	0	9	0	0	5	0	12	2	1	9	16
Irf9		387.408	-0.049737	0.203744	-0.244115	0.807142	0.952983		448.899	342	501	344	314.638	347	430.946	519	629.001	239	377.032	244
Gmpr2		209.446	0.741814	0.394703	1.87942	0.0601869	0.36252		163.618	92.8967	152.632	126.981	138.663	180.837	282.33	372.562	282.185	195.579	250.959	110.26
Mdp1		836.13	-0.261913	0.147269	-1.77847	0.075327	0.397868		968.999	866	1079	780	795	643	944.967	925.53	945	687.988	687	707
Dhrs1		869.333	-0.0687478	0.219041	-0.313858	0.753629	0.933508		1119	743	1078	677	751	693	1096	1024	900	735	723	764
Ncan		3.59202	1.60268	1.3996	1.1451	0.252169	NA		0	0	0	3.0001	1.09635	6.00125	9.07706	7.00051	6.02604	6.70182	0	6.35807
Tmem161a		1392.12	-0.302195	0.132116	-2.28734	0.0221757	0.237307		1641	1302	1489	1278	1475	1339	1329	1339	1838	1319	1059	1242
Armc6		214.116	0.215334	0.242911	0.886474	0.375362	0.746253		226.487	222.647	203	162.659	214.229	179.989	234.647	280.574	306.124	173.314	150.3	190.377
Borcs8		296.944	0.118758	0.211026	0.562763	0.573596	0.861114		322	142	387	245	255	282	445.999	366	369	243	274	290
Slc25a42		441.969	-0.117258	0.200713	-0.584208	0.559081	0.854748		523.014	316.413	505.171	430.192	380.918	487.629	460.075	471.846	838.351	352.122	215.917	468.13
Snx9		1145.77	-0.1966	0.124772	-1.57568	0.1151	0.475349		1325	874	1588	1195	1149	1001	1465	1275	1423	1053	768	857
Ranbp3		975.183	-0.177354	0.141295	-1.2552	0.209406	0.603036		1047.01	1046.01	788	943.003	958.11	996.144	1112.02	930.013	1223	963.377	831.026	834.015
Ndufa11		4477.37	0.132423	0.162974	0.812539	0.416482	0.774202		4553	3959	5012	3708	3630	3857	4379	4819	4128	4883	4640	5775
Bmp8b		2.34223	0.505192	2.28584	0.22101	0.825085	NA		1	0	0	0	7	4	4	18	0	0	0	0
Nr2f6		251.467	-0.211109	0.243478	-0.867055	0.385912	0.753724		259.328	175.958	347.158	232.414	249.388	213.738	247.493	213.279	380.569	249.839	150.067	293.302
Use1		2046.5	0.329823	0.177216	1.86113	0.0627252	0.368999		1920	1483	1900	1667	1980	1664	2150	2459	1721	2832	2172	2412
Ocel1		214.449	0.0619247	0.280927	0.22043	0.825536	0.957131		264.672	224.042	182.842	254.586	184.612	135.262	205.506	219.721	292.432	269.161	153.933	145.698
Dyrk1b		898.47	-0.114556	0.178407	-0.642106	0.520805	0.834379		856	1099	930.999	623	750	1046	869.001	876.001	1280	800	824	816
Braf		566.698	0.047224	0.207824	0.227231	0.820244	0.956153		544	472	578	489	467	548	817.204	546	594	601	546.111	508
Ndufb2		5525.77	0.226774	0.209678	1.08153	0.279459	0.673675		5151.58	4158.96	5982.9	4846.27	4616	4526.42	4819.19	5800.23	4110.08	7004.7	5973.61	8654.7
Hltf		464.867	0.0505843	0.240058	0.210716	0.833109	0.959824		467.175	327.076	634.101	554.782	408.551	277.024	595.209	675.036	521.435	434.846	359.109	336.825
Prpf6		1357.14	-0.236166	0.110236	-2.14236	0.0321643	0.278148		1575	1446	1432	1426	1299	1371	1361	1225	1765	1191	969	1275
Rgs19		193.716	0.783721	0.336966	2.32582	0.0200283	0.225652		129	133	232	142	128	156	259	207	190	315	103	204
Rgs20		3.67044	0.109158	1.15322	0.0946553	0.924589	NA		2.01642	4	4.72964	2.02361	6.47998	1.04266	15.2111	1.00959	2.02068	0	4.22224	1.75748
Abhd3		34.4602	0.358679	0.438114	0.818688	0.412965	0.771658		26	35	18	45	42	22	50.9999	36	55	12	22	58
Snrpd1		787.009	0.125156	0.152976	0.818141	0.413277	0.771658		962	644	898	680	661	563	1049	1048	926	850	714	569
Tchp		113.896	-0.224993	0.350939	-0.641117	0.521446	0.834616		146	93	243	88	89	71.0106	121.164	114.005	144	78.004	88	81.0001
Tiam1		242.951	-0.870203	0.373976	-2.3269	0.0199708	0.225652		249	227	361	253	229	263	243	250	292	110	140	84
Tsc2		1579.34	0.673402	0.358945	1.87606	0.0606468	0.364322		1622.57	1399.2	1343.57	1321.91	1358.04	1301.4	1315.03	1092.56	2025	1259.62	1065.82	1491.78
Rpl3l		14315.7	0.233241	0.16761	1.39157	0.164053	0.546621		12369	13993	14138	10305	12276	13132	15284	13241	15803	16293	14990	18314
Slc9a3r2		1512.55	-0.308242	0.219632	-1.40345	0.160484	0.540972		1362	1247	1628	1088	2282	1972	1166	1042	2616	1539	1051	1305
Puf60		1631.55	0.0547107	0.106221	0.515064	0.606508	0.878253		1792	1509	1680	1377	1408	1379	1866	2015	1990	1620	1461	1584
Golga2		1780.65	-0.319275	0.188508	-1.6937	0.0903225	0.428835		2011	1555	1959	1585	1802	1919	2072.64	1789	2799	1295	1275	1268
Uck1		486.646	0.488473	0.24395	2.00235	0.0452471	0.326474		415	454	339	450	426	338	646	545	915	356.999	250	805.001
Scin		109.958	-0.418522	0.37792	-1.10744	0.268105	0.663482		157.926	143.186	66	133.436	158.49	70	141.067	96.9064	190.924	33	97	54
Ikzf4		23.1792	0.245904	0.839275	0.292996	0.769526	0.938989		20.4336	18.0017	65.0872	2.00367	20.6462	4	5.03104	23.1002	18.0616	22.0943	18.3119	14.3757
Mien1		764.166	-0.0263988	0.206234	-0.128004	0.898146	0.979949		788	643	1316	600	606	567	731	893	725	718	718	879
Pon1		24.6545	1.02055	1.10693	0.921968	0.356545	0.735124		17	13	0	41	6	8	91	71	77	0	0	28.0001
Axl		2475.37	-0.0711317	0.193737	-0.367156	0.713503	0.920769		2251	1992	2709	2577	2489	2499	3340	3639	4040	1829	1721	1316
Tgfb1		224.475	-0.0848919	0.290958	-0.291767	0.770465	0.938989		296.471	123	167	330.35	302	172.01	342.601	275.29	425.753	190.098	97.1141	116.269
Ccdc97		636.313	-0.532625	0.229764	-2.31814	0.0204416	0.227904		846	474	508	568	656	586.001	645	482	977	628	518	550
Zfp40		202.846	0.271245	0.277814	0.976353	0.32889	0.715795		235	89.9999	190	151	214	186	269	286	180	213	180	216
Akap8l		856.504	0.1807	0.165954	1.08886	0.276217	0.670628		880	753	857	746.999	658	717	926	848	1060	1199	690	942.999
Shh		1.0285	1.46957	3.03354	0.484441	0.628073	NA		0	0	0	3	0	0	5	0	0	0	4	0
Pdcd2l		505.939	0.241497	0.223562	1.08022	0.280042	0.673952		504	479	634	338	329	423	618	527	393	702	478	618
Gtf2f1		1005.78	0.0284414	0.137864	0.2063	0.836557	0.960819		1039	927	923	1112	817	923	1211	1239	1385	1145	785	702
Clpp		595.336	0.147979	0.190309	0.777574	0.43682	0.785606		643	580	535	410	598	516	642	640	542	647	536	802
Alkbh7		323.838	-0.0361853	0.203944	-0.177427	0.859173	0.965529		349	271	401	277	274	335	319	362	274	318	269	406
Pspn		2.9761	-1.13719	1.92921	-0.589461	0.555552	NA		0	9	0	0	7	6	0	7	1	4	0	0
Dennd1c		26.6082	0.143035	0.902395	0.158506	0.874058	0.970766		5	11	0	29.0555	20.003	21.5919	44.1081	23.008	39.0239	47.0554	13.1298	8.02601
Med6		660.686	0.106651	0.140723	0.757876	0.448525	0.79226		688	546	786	549	629	533	780	816	614	692	627	684
Prkd1		179.505	0.0442446	0.200734	0.220414	0.825549	0.957131		122	154	204	182	212	144	231	187	251	162	165	155
Lcp2		85.831	0.368317	0.521102	0.706803	0.479689	0.81281		105.096	18	130.103	173.764	18.0372	43.0096	116.323	146.047	125.049	115.797	37.0445	45.0343
Cse1l		5338.83	-0.153583	0.106531	-1.44168	0.149393	0.52716		5481	5596.01	6053	5430.01	5694.27	5495	6016.05	6523.05	6027.03	4580.01	3762.01	3904
Naa20		2517.49	0.0897657	0.0979207	0.916718	0.35929	0.736261		2322	2350	2660	2177	2485	2134	3001.59	2726	2987	3066.61	2219	2236
Prkra		335.943	-0.0114003	0.216254	-0.052717	0.957957	0.99053		394	267	424	257	296	287	421	559	376	310	171	342
Fkbp7		1066.05	0.310363	0.305145	1.0171	0.309106	0.701092		770	791	1551	905	849	667	2291	2314	1048	770	553	708
Plekha3		467.863	0.335356	0.157455	2.12985	0.0331836	0.282081		371.003	351.011	358	479	461	401.013	542.011	535.009	738.012	456.369	417.037	541.005
Ykt6		1716.17	-0.22761	0.149961	-1.5178	0.129065	0.493545		1974	1599	2087	1571	1657	1775	2287	2047	2323	1155	1244	1159
Baz1b		1876.41	-0.377556	0.20188	-1.8702	0.0614554	0.366532		2363.58	1519.16	1993.69	1625.06	2269.16	1990.23	1941.89	1624.21	3606.12	1499.15	1200.28	1169.03
Pex6		393.915	0.0749803	0.264161	0.283843	0.776531	0.941608		462	342	306	327	434	397	377	309	593	353	210	588
Mrpl2		1539.16	0.206718	0.158563	1.3037	0.192336	0.583572		1545.02	1389	1863	1013	1242	1289	1743	1604	1695	1760.07	1379	1972
Mea1		808.442	0.164219	0.118921	1.3809	0.167309	0.550172		860.54	605.602	870	680	812.307	600	1000.75	956.421	913.42	904.169	762.501	803.341
Gnmt		19.9659	1.58271	0.927004	1.70734	0.0877591	0.425568		12	0	4	0	22	16	20	11	27	33	14	83
Grin2d		22.9348	0.757119	0.567954	1.33306	0.182511	0.571551		14	7	38	32	15	22	47	50	40	1	31	16
Kdelr1		1485.32	0.100124	0.157615	0.635243	0.52527	0.835752		1767	1196	1545	1085	1303	1351	2042	2011	2213	1123	1198	1293
Tmem143		981.089	-0.189037	0.290299	-0.651181	0.51493	0.831457		1079	1054.01	997.001	938.055	752.007	932.884	945.016	809.009	1498.21	782.234	529.539	988.038
Pdxk-ps		1.86368	-2.15997	2.9917	-0.721987	0.470303	NA		9	10	0	0	0	0	4	0	0	0	0	0
Ggct		349.786	0.0422731	0.179776	0.235144	0.814097	0.955001		429.001	267	400	386.009	309	205	319	380.003	409.003	458	335.001	337
Jag2		640.146	-0.437705	0.326136	-1.34209	0.179566	0.567457		847	661	555	584	660	647	507	410	1126	428	504	380
Btbd6		332.03	-0.534994	0.185516	-2.88382	0.00392883	0.100498		491	430	320	330	354	336	395	230	520	237	200	208
Nudt14		7264.44	-0.188473	0.134865	-1.3975	0.162264	0.544068		8570	5538	7173	7534	7425	8661	8814	6661	7095	6976	5290	7467
Epdr1		4618.19	-0.245649	0.0906631	-2.70948	0.00673898	0.128504		5353	3835	4945.11	4882	4528	4937.27	5133	4423	6281	4259	3549	3672
Flii		2008.72	-0.0395008	0.131885	-0.299511	0.76455	0.937152		2719	1914	1911	1822	2176	2112	2203	1892	3433	1890	1271	1376
Top3a		165.461	-0.256868	0.187284	-1.37154	0.170207	0.554178		195	140	176	176	188	119	185	152	252	163	104	159
Atg4d		778.164	-0.308713	0.155167	-1.98955	0.0466409	0.327828		861.832	867.087	841.458	712.029	722.271	860.572	748.626	678.143	1026.37	687.832	587.416	694.31
Qtrt1		126.497	-0.0238466	0.295726	-0.0806375	0.93573	0.986511		89	105	166	104	106	115	156	125	135	177	124	89.9999
Plin4		6333.66	0.197881	0.247357	0.799982	0.423721	0.778282		4658	5306	4121	4334	6727	8571	5863	3859	10797	7847	5800	8046
Hdgfl2		733.013	0.25825	0.185141	1.39489	0.16305	0.545074		795.943	680.439	735	574	626.103	768.067	805.066	785.035	986.605	723.104	552.091	676.956
Chaf1a		86.7126	-0.145052	0.449229	-0.322892	0.746777	0.9327		101.298	79.9211	159.747	53.1838	53.6255	73.3515	151.76	94.809	186.1	73.3005	14.7711	50.9567
Adprh		930.191	-0.0249591	0.115072	-0.2169	0.828286	0.958207		1219.17	839.086	917.193	901.503	741.131	829.635	1083.93	1012.43	1230.34	968.319	712.095	827.923
Tmem39a		554.489	0.0351654	0.207803	0.169225	0.86562	0.967931		528	421	648.999	512	534	440	781	783	736	440	493	375
Timmdc1		1171.25	0.0960719	0.125585	0.764995	0.444275	0.790037		1103.52	1013.84	1500.52	1025.45	1030.84	869.244	1348.19	1265.03	1362.46	1293.23	1164.02	1146.17
Pla1a		160.429	-0.200543	0.300235	-0.667952	0.504164	0.824781		217	76	83	186	133	272	160	234	218	184	93	123
Mcm2		259.638	-0.0119209	0.331677	-0.0359414	0.971329	0.992014		225.008	208	338	262	126	177.004	490.002	344	450.003	163	201.166	165
Tpra1		392.781	-0.187911	0.23726	-0.792004	0.428358	0.780212		537	312	502	325	404	358	539	469	555	262	222	278
Nab1		929.993	-0.05458	0.141684	-0.385225	0.700071	0.914402		1022.11	724.074	1110.16	1054.06	810.264	705.069	1100.11	785.098	1220.52	1004.41	831.111	871.087
Adgre5		1197.17	-0.351246	0.206954	-1.69722	0.0896557	0.427707		1350.91	957.161	1298.44	1191.72	1294	1270.68	1473.81	1538.6	1936.51	962.999	654.929	630.31
Il17ra		101.296	-0.525924	0.477604	-1.10117	0.270822	0.665911		62.0981	91.3604	86.0068	59.3905	87.1404	135.179	115.918	142.616	146.117	89.5962	36.0886	52.3648
Lamb1		5173.47	0.0475568	0.160145	0.296961	0.766496	0.938576		6292	3470	5221	4898	4465	5078	6602	6487	8784	4642	4312	3236
Kcnn1		171.479	-0.385854	0.268425	-1.43747	0.150583	0.529598		196.003	123.002	176	135	233	152.5	146	173.056	180.5	208.21	93.5309	211.429
Arrdc2		824.404	0.526345	0.717757	0.733319	0.463364	0.802152		631.5	102.5	193.5	264	1282	1657	115.5	374	959.501	1885	1224	1744.5
Ppp1r17		0	NA	NA	NA	NA	NA		0	0	0	0	0	0	0	0	0	0	0	0
Cd36		22979.9	-0.00982224	0.135129	-0.0726878	0.942055	0.987177		24290	15297	18888	22086	26571	26085	29908.9	23666	25837	22254	18933	23474
Map2k7		1293.49	-0.505345	0.144107	-3.50673	0.000453655	0.0296614		1625.26	1245	1238.26	1207	1344	1324	1203.23	1056.01	1736	1100	1170.53	1069
Timm44		2503.53	-0.187036	0.128102	-1.46006	0.144274	0.517478		2774	2388	2758	2420	2298	2526	2422	2645	3079.01	2450	2049	2138
Ap2a2		1903.36	0.0297552	0.1201	0.247753	0.804325	0.952258		1777	1858	1850	1595.55	1774	1950	2152.61	1825	2834.99	1917	1470	1999
Pnkp		449.487	-0.20227	0.22138	-0.913678	0.360886	0.737263		425	368.001	551	356	503	420	459	424	488	345	489	459
Med25		742.282	-0.302714	0.168434	-1.79723	0.0722997	0.392193		816.456	687.69	692.051	754.37	746.111	736.025	662.816	633.66	1113.51	680.306	604.454	721.097
Bcam		1421.33	-0.347624	0.145816	-2.384	0.0171256	0.210524		1895	1160	1595	1624	1684	1711	1635	1365	2113	993	979	737
Clptm1		1525.39	-0.190155	0.19205	-0.990131	0.32211	0.711327		1615	1280	1295	1427	1514	1617	1684	1435	2204	1428	1140	1459
Relb		158.324	-0.154142	0.390487	-0.394744	0.693032	0.912134		226.007	50	214	226.001	149	58	183.223	130	308	169.001	134	88
Tomm40		601.164	0.12408	0.175743	0.706029	0.48017	0.813087		661.411	646	472.068	516	453	567	632.145	546	784.317	643	578.212	689.016
Apoe		4718.05	0.251777	0.167042	1.50727	0.131741	0.49739		3511	2684	5190	4122	4530.99	4084	5860	4955	6098	4909	3777	7807.01
Apoc2		1.56887	0.245495	2.81817	0.0871114	0.930583	NA		0	0	0	5	3	0	0	0	0	9	0	1
Hbp1		4638.11	-0.0374002	0.132837	-0.28155	0.778289	0.942578		4438.17	3783.41	4359.73	4315.92	4920.96	4546.79	5562.24	5420.46	5124.14	4490.18	3979.66	4594.26
Prkar2b		492.742	1.8466	0.426167	4.33303	1.47e-05	0.00361023		187	115	463	176	188	157	876	449.001	1185	581	122	1648
Cdkn1b		1978.84	0.340176	0.182919	1.85971	0.0629269	0.369228		2099	1581	1388	1561	1811	1775	2110	2011	2222	2335	2005	2561
Klf4		1281.83	0.252464	0.283018	0.892044	0.372369	0.744029		1292	471.68	2160	1114	1031	888	940	964	1984	1546.7	1735.43	1356
Ap1m1		679.98	-0.0591207	0.143972	-0.41064	0.681336	0.905916		828	514	595	550	673	737	732	779	956	591	608	656
Rab8a		702.962	0.183476	0.256981	0.713967	0.475248	0.809098		665.719	540.09	931.597	679.902	632.32	495	853.836	721.682	921.535	950.361	427	502
Hmgn2		2649.43	0.382068	0.152503	2.50532	0.0122341	0.177756		2509.77	1703.21	2987.17	2280.05	1779.33	2066.87	4092.75	4270.17	3211.3	2568.46	2410.35	2508.34
Fam32a		733.823	0.130717	0.160562	0.814123	0.415574	0.773439		730.398	524.228	590.05	825.97	572.624	778.109	897.231	835.909	827.489	928.875	619.498	708.49
Elf3		4.15529	-1.66835	1.82782	-0.912757	0.36137	NA		6	0	0	17	0	13	2	6	0	0	4	0
Cyp2c29		0	NA	NA	NA	NA	NA		0	0	0	0	0	0	0	0	0	0	0	0
Stard3nl		333.293	0.40303	0.218281	1.84638	0.0648374	0.373562		381	211	183	293	364	399	460	420	600	321	327	165
Stk11		1483.62	0.182452	0.200038	0.912088	0.361722	0.737974		1654.6	1196.83	1310	1432.93	1393.82	1419.97	1462.85	1136.67	1946.25	1689.84	1219.72	1675
Efna2		16.7172	-1.57815	0.586918	-2.68888	0.00716922	NA		23	13	40	12	40	20	12	10	20	7	5	2
Atp5d		6804.48	0.254616	0.16587	1.53504	0.124775	0.488967		6712	5697	6754	5277	5490	5957	6559	6208	8188	7124	7516	9735
Ppp5c		1363.8	-0.102485	0.123612	-0.829085	0.407057	0.766972		1357	1287	1486	1160	1456	1470	1482	1211	1940	1370	1015	1231
Cdk12		445.091	-0.122622	0.221268	-0.554178	0.579457	0.863354		439.886	392	532.001	480.008	341	380	541	543.003	776.018	456.054	232	312.999
Lipe		759.159	0.565859	0.285782	1.98004	0.0476996	0.328327		435	287	677.484	527	797.6	698.699	1390	701.07	1432	725.118	395.319	1407.51
Pafah1b2		1419.83	0.0857192	0.236403	0.362598	0.716905	0.922694		1414	1164	1681	1090	1225	832.179	1828	1785	1777	1607	1275.99	1141
Tbc1d8		325.918	0.262239	0.397914	0.659035	0.509873	0.828092		404.466	318.557	283.075	236.364	345.058	324.364	306.407	198.116	352.424	380.507	154.061	240.189
Cnot11		765.178	-0.101037	0.131084	-0.770776	0.44084	0.787896		781	731	848	740	683	689	789	715	863	943	803	600
Slc2a3		83.934	-0.240524	0.527903	-0.455622	0.648662	0.894809		48.0028	99	32	75	98.0512	43.6038	67	72.115	115	94.005	46.1797	89
Foxj2		682.559	-0.211663	0.194587	-1.08776	0.276703	0.670877		1044	560	825	569.927	678	627	662	418	970.999	714	563	614
Sri		1011.7	0.164286	0.172005	0.955125	0.339514	0.723353		1130.68	746.182	1229.51	839.133	839.562	855.338	1288.33	1365.42	1225.4	1117.78	732.177	852.334
Dgcr2		1077.04	-0.204794	0.143712	-1.42503	0.15415	0.531771		1326	985.001	1310	1132.86	1000	786.499	1115.38	1036.4	1756.62	936	796.075	923
Irf3		535.15	0.077893	0.11386	0.68411	0.493906	0.82007		579.999	514	480	465.999	600	523	623.001	658	651	536	404	441
Bcl2l12		142.265	0.162312	0.28642	0.566692	0.570924	0.860765		204	108	172	121	77	111	199	163	235	148	92	103
Zfp959		183.225	0.33006	0.252226	1.30859	0.190674	0.582512		145	105.875	104.555	200.091	188.081	140.869	248.158	269.263	295.216	255.201	182.681	118.295
Mpnd		717.802	-0.104361	0.129549	-0.805576	0.420487	0.7766		702	672	758	702	775	780	796	700	846	709	452	759
Sh3gl1		466.152	0.0517987	0.223571	0.231688	0.81678	0.955184		355	472	508	408	473	424	722	644	759	316	387	249
Ebi3		14.1468	1.2775	0.919734	1.38899	0.164836	NA		22	0	0	7	4	16	10	31	13	15	34	16
Yju2		208.753	-0.134129	0.208902	-0.642065	0.520831	0.834379		199.907	188	307.797	166	212	194	207.717	231	236	242	214	119
Ranbp2		5231.4	-0.367266	0.124306	-2.95454	0.00313131	0.0898668		5904.06	4893.42	5855	6154.35	5630.77	5672	5883.02	5876.29	6702.72	4369.02	3402.13	3069.07
Edar		13.6912	-0.459214	1.17937	-0.389371	0.697002	NA		2	25	0	0	31	29	15	13	8	0	18	15
Grk5		530.969	-0.0877626	0.271572	-0.323165	0.74657	0.9327		798	337	467.067	590	446	506	768	688	1049	425	193	358.339
Dvl3		603.33	0.0468324	0.209092	0.22398	0.822773	0.956984		766.274	486.81	477.583	564.269	514.87	587.619	621.652	463.867	1202.85	486.016	521.521	646.214
Abcf3		1739.56	0.134184	0.19022	0.705414	0.480552	0.813173		2174	1481	1858	1526	1752	1483	1697	1702	2076	1613	1390	1825
Eif2b5		1926.84	0.385477	0.224775	1.71494	0.0863554	0.422625		1733	1825	1558	1520	1833	1645	1841	1819	2320	1999	1834	2397
Cyth2		562.173	0.347777	0.165421	2.10238	0.03552	0.290471		586	331	510	504.999	420	644	588	589	828	577	571.999	621.001
Sult2b1		2.69035	2.65564	2.46909	1.07555	0.282127	NA		6	0	0	0	0	0	1	16	14	0	0	0
Car11		59.7949	0.150329	0.612183	0.245563	0.806021	0.952738		84	43	18	24	73	30	92	68	74	52.9999	11	79
Dlgap1		35.6749	0.287395	0.61735	0.46553	0.641552	0.892232		44	8	12	51.9053	46	17	33	19	44.0047	75.1749	73	9.00171
Plag1		39.2971	0.317969	0.636484	0.49957	0.617378	0.883207		56	26	1	14	51	49	74.0026	60	72.0064	34	32	16
Hck		29.146	-0.451127	0.696364	-0.647832	0.517094	0.832746		41	33.9999	7	27	27	61	24	18	49	30	36	0
Mrpl4		950.151	0.115291	0.150932	0.763863	0.444949	0.790224		953	921	1120	671	696	948	1134	888	1220	1109	855	937
Keap1		2034.51	-0.067696	0.149147	-0.453887	0.64991	0.895273		2114	1572	2156.99	1798	1968	2452	1986	1871	2547	1736	1822	2360
Ap1m2		1.07145	-3.59403	3.03114	-1.1857	0.235739	NA		0	0	0	0	0	12	0	0	0	0	0	0
Glg1		2545.16	-0.285024	0.232706	-1.22482	0.220642	0.615719		2897.48	2433	2478	2481	2959	2805.92	3118.66	2607	4983	1627.61	1241	1474
Atp8b3		0.925587	-3.27995	3.04536	-1.07703	0.281466	NA		0	0	3	4	0	0	0	0	0	0	0	0
Btbd2		519.317	0.0611214	0.131079	0.466295	0.641005	0.891984		573	445	482	522	431	554	556	531	672	586	391	519.999
Csnk1g2		1500.26	-0.138915	0.110935	-1.25222	0.21049	0.603352		1783.01	1278	1661	1494	1587	1292	1621	1537	2229	1442	1044	1262
Abhd17a		782.464	0.0720975	0.142208	0.506986	0.612165	0.880672		701	674	1037	661	616	740	895	712	1031	855	732	787
Mob3a		222.891	-0.176143	0.220557	-0.798629	0.424506	0.778282		235	215	230	220	164	216	244	230	277	317	162	158
Cacnb3		169.633	0.263192	0.412322	0.638318	0.523267	0.835507		183	84	169	188	156	96	235	211	275	128	179	53
Ccdc65		0.716636	2.27579	3.0465	0.747019	0.455052	NA		1	0	0	0	0	0	9	0	0	0	0	0
Fkbp11		91.9792	0.362344	0.389244	0.930892	0.351909	0.731854		54.0128	114	75	72.2201	56.0014	75.5047	160.016	180	61.0186	120.97	40.0078	100.442
Ddx23		1965.95	-0.320179	0.127371	-2.51376	0.0119452	0.175934		2456.3	2071.03	1907.83	2005.34	2118.79	2060.47	1983.66	2054.23	2925.97	1451.1	1271.78	1528.61
Pld3		430.397	-0.172254	0.295668	-0.582592	0.560168	0.855102		519	382	402	469	453	479	656	617	721	237	171	197
Grik5		92.8829	0.0384077	0.414309	0.092703	0.92614	0.985794		112.002	50	128.002	70	105	62	127	86	110	45	78.0137	86
Cd79a		58.1936	3.5505	1.31599	2.69797	NA	NA		0	8	14	15	0	15	29	16	18	569	8	9.79419
Rabac1		2881.87	0.15142	0.161815	0.93576	0.349397	0.729874		2749	2379	3298	2355	2819	2671	3159	2701	2963	3075	2817	3241
Etv3		415.303	0.139852	0.223661	0.625285	0.531784	0.838835		431	255	302	555	351	425	427	308	608	523	358	454
Prkcsh		552.93	-0.0629765	0.176841	-0.35612	0.721751	0.923885		632.999	524	564.963	531	501	504	675	679.001	992	386	379	410
Elavl3		2.2418	-0.8611	2.64035	-0.326131	0.744325	NA		13.0002	0	0	0	0	0	5.37756	6.00092	0	1.00396	0	0
Rab3b		7.1682	2.16625	1.06701	2.03021	0.0423351	NA		8	0	4	0	1	6	11	1	23	4	25	7
St8sia6		161.18	-1.07365	0.459194	-2.33811	0.0193817	0.221922		150	146	73	169	130	166	219	58	234	138	97	82
Fcgrt		2088.11	0.00303772	0.130901	0.0232063	0.981486	0.994485		1937	1468	2566	1972	2179	2003.95	2884	2629	2688	1726.98	1536	1852
Nosip		858.264	0.0781539	0.157246	0.497017	0.619177	0.883989		847.001	713	869.999	674.028	855.003	853.158	1003	909	922.019	955	783.03	857
Pih1d1		634.598	0.19337	0.131574	1.46967	0.141652	0.512201		579.652	608.934	655.999	439.005	520.854	580.836	721.01	728.013	701.802	689.006	672.891	739.001
Rps11		11310.3	0.491344	0.161299	3.04618	0.00231772	0.0771915		8733.99	9162.99	10934	7034.85	8695.91	9659.99	13934.9	13478	11333.8	15840.9	12440	14171
Supt5		2013.6	-0.16849	0.113277	-1.48742	0.136903	0.506016		2125.88	2188	2103.02	1826	1960.16	2199.2	2114.14	2039.6	2944.2	1823.1	1374.36	1684.01
Dll3		4.4372	-0.727324	1.71601	-0.423847	0.671677	NA		0	7.51035	3.04528	0	1.02472	15.1178	5.15115	0	1	0	0	36.4109
Paf1		1153.58	0.021471	0.199786	0.10747	0.914416	0.983045		1240.1	929.114	1261.03	954.059	1130	1010.58	1159.11	977.258	1570.96	1188.89	1268.45	979.476
Timm50		1018.97	0.11291	0.147658	0.764677	0.444464	0.790037		1024	886	1222	803	862	914	1151	1206	1152	1025	867.999	1110
Med29		620.253	-0.129334	0.209512	-0.617313	0.537028	0.84088		685	661	605	520	642	619	583	618	536	419	699	742
Bicd1		156.439	0.218484	0.422472	0.517156	0.605047	0.877931		104.533	100.017	254.737	108.267	158.469	160.67	182.787	102.58	157.64	168.747	170.553	69.1225
Ncstn		1222.57	-0.204554	0.132585	-1.54281	0.122877	0.485829		1436	1019	1619.32	1229	1167	1099	1438.4	1340.87	2016.69	936	896.001	816.606
Pex19		3578.8	-0.111651	0.124087	-0.89978	0.368237	0.741747		4273	3676	3655	3221	3208	3276	4038	3533	4990.01	3463	2539	3323
Phyhip		20.0541	-0.0587517	0.927557	-0.0633403	0.949496	0.989073		31	10	16	27	15	21	46	46	40	0	5	0
Crhr2		535.703	-0.367958	0.194437	-1.89243	0.0584336	0.358441		604	589	748	509	449	572	361	390	819	425	463	510
Inmt		133.323	0.274495	0.590463	0.464881	0.642017	0.892466		58	81	64	43	141	296	54	38	57	253	178	259
Cyp4f18		13.6049	1.8554	1.31138	1.41485	0.157113	NA		9	0	0	5	6	20	9	35	12	59	0	0
Impdh1		502.284	0.282693	0.327833	0.862307	0.388519	0.755599		545	393	455	396	423	371.001	516	523	711	362	226	942.001
Psg18		0.10044	0.373997	3.11654	0.120004	0.90448	NA		0	0	0	0	0	0	0	0	0	0	1	0
Dusp3		4420.8	-0.250622	0.153979	-1.62764	0.103602	0.453116		6326.61	4392.26	4624.18	4849	4054.03	4065.8	4772.8	4685.88	6982.99	3204.1	2897.73	3066.48
Prodh		147.309	0.67883	0.446408	1.52065	0.128348	0.492823		83.2819	137.534	74.8433	66.4486	138	104.802	110.091	67.0893	164.091	388.616	157.046	211.524
Ess2		282.914	0.371893	0.198117	1.87713	0.0604997	0.363934		309.95	212.884	240.109	288.469	209.072	225.274	339.241	322.654	312	386.019	233.401	298.053
Slc25a1		261.275	0.15181	0.372479	0.407567	0.683591	0.907649		237	180	382	186	149	247	389	321	670	186	77	214
Dgcr6		334.098	0.298898	0.245343	1.21829	0.223115	0.618432		320.499	304.5	341	250.5	274.5	289.5	338.5	353.516	297.5	360.5	345.501	412.001
Ddr1		319.223	-0.0287292	0.238392	-0.120512	0.904077	0.981421		428	282	297	307	292	251	340.001	287.001	569.001	245	285	248
Ier3		145.87	-0.0713698	0.333664	-0.213897	0.830627	0.958837		103	106	265	108	222	71	114	182	149	142	106	187
Fosb		19.7226	-1.1415	0.804215	-1.41939	0.155784	0.53328		14	21	39	8	13	15	31	24	31	12	4	0
Klc4		324.116	-0.191878	0.164504	-1.1664	0.243452	0.640058		384	245	394	304	325	362	410	367	315	365	211	243
Ercc1		485.026	0.507233	0.256412	1.9782	0.0479067	0.328638		508.837	389.999	615.999	387	333	353.15	462.607	523.407	484.052	536.736	467	516.887
Cyp17a1		3.05869	4.99724	3.01266	1.65875	NA	NA		0	0	0	0	0	0	2	0	28	0	0	0
As3mt		1070.28	-0.247156	0.145283	-1.7012	0.0889063	0.426529		1565	963	988	1129	1179	980	1240	1178	1331	754	796.001	855
Homer3		164.151	-0.00646241	0.410309	-0.0157501	0.987434	0.996982		202.476	64.7303	280.6	182.092	133.534	114.671	216.063	149.448	266.162	119.797	53.3071	158.684
Crtc1		239.142	-0.093745	0.368067	-0.254696	0.798958	0.950621		261	131	347	252	183	243	223	272	391.001	134	157.52	156
Rnf215		235.2	0.00512763	0.181844	0.0281979	0.977504	0.99377		210	189	363	197	219.616	171	254	304	383	230	190	183
Sec14l2		41.0975	-0.782414	0.35132	-2.22707	0.0259425	0.253618		55	43	33	66	63	23.9999	45	46	59	29	17.0001	22
Aven		602.91	0.110749	0.195567	0.566297	0.571192	0.860765		513.007	607.084	716	397.978	520.755	503.342	624.114	581.112	707.185	779.921	630.626	612.196
Cp		1023.96	0.564332	0.240266	2.34878	0.018835	0.218914		846	525.001	721	790	1060	1125	1763	1282.56	1926	772.001	965.001	671
Crot		3362.53	-0.174927	0.133367	-1.31163	0.189646	0.581372		3128.26	2883.16	3700.16	3291.06	3689.61	3768.79	3338.68	3637.59	3327.48	3705.15	2367.81	3420.78
Rps6ka1		212.429	-0.939431	0.385559	-2.43654	0.0148284	0.198315		284	174	193	208	243	189	191	135	278	141	95	138
Calb2		0	NA	NA	NA	NA	NA		0	0	0	0	0	0	0	0	0	0	0	0
Snrnp200		2142.28	-0.466488	0.188001	-2.48131	0.0130901	0.185932		2230.04	2043.07	2325.06	2221	2284.2	2470.63	2514.18	2010.05	2985.12	1608.14	1325	1443.02
Ciao1		1234.13	0.21165	0.215906	0.980288	0.326944	0.714112		1283.88	833	1223	999	1109	1027.82	1234	1380.97	1300.39	1606.92	1011	1570
Has1		6.64821	2.11766	1.168	1.81306	0.0698226	NA		4	6	0	3	0	1	12	16	12	8	13	0
Taf6l		105.581	0.0494548	0.418787	0.118091	0.905996	0.981744		124	103	88	69	71	94	112	138	187	76	35.9999	120
Insig2		2417.91	-0.599991	0.18231	-3.29104	0.000998161	0.048663		2278	2343	2340	2295	2281	2243	2547	2328	2749	2460	1841	2240
Kpna6		2628.19	-0.374342	0.155428	-2.40846	0.0160199	0.204949		3015	2855.65	2780	2739	2699	2474	2854.17	2185	3660	2268	2127	1748
Man1a		1481.86	0.0256456	0.192414	0.133283	0.893969	0.978238		1648	766	1896	1599	1277	1430	2113	1968	2064	1654	915	943
Itpkc		131.406	-0.329715	0.328154	-1.00476	0.315013	0.705678		164.832	157.552	151.081	82.136	136.126	105.461	129.359	126.093	200.384	109.692	77.8937	93.7694
Coq8b		82.6665	0.432316	0.341201	1.26704	0.205141	0.599845		83.6275	41	83.0001	49.5673	117.004	61.4676	104.837	69	163.285	62	83	76
Brd8		704.517	0.146946	0.154225	0.952804	0.34069	0.723662		662.278	551.12	677	547.999	659.001	584.999	1008.29	910.721	964.005	713.527	595.108	664.57
Kif20a		144.298	1.1522	0.572072	2.01408	0.0440006	0.322186		137.593	31.1739	114	100.387	51.1897	51.4383	447.364	578.554	342.883	92.2066	68.871	14.1916
Farsa		631.03	0.0870954	0.145837	0.597209	0.550368	0.849129		637.149	660.268	769	473	521.162	502.709	781.768	676.745	779.651	556.096	587.683	666
Gcdh		1475.91	0.0294914	0.228071	0.129308	0.897114	0.979475		1537	1675	1356	1390	1394	1194	1156	1131	1409	1711	1214	2248
Mast2		1946.59	-0.0869842	0.174295	-0.499061	0.617736	0.883238		2035	2033	1751	1708	1688	2051	1975	1756	3399	1678	1573	1795
Dnase2a		220.935	0.375259	0.263252	1.42547	0.15402	0.531771		194.228	147.956	244.425	249.886	215.629	153.441	222.37	308.699	254.887	269.166	208.558	138.078
Rad23a		2382.6	-0.0214785	0.144018	-0.149137	0.881445	0.973634		2498.39	2413.98	2551.81	1718.48	2150.31	2306.84	2430.01	2006.3	3292.36	2385.34	2122.57	2783.27
Calr		8641.92	-0.0767931	0.158636	-0.484083	0.628327	0.886963		9143	8449	9508.99	7802	8159	7355	11094	10062	15765	6622	6004	6046
Syce2		51.6327	0.165977	0.567913	0.292258	0.770089	0.938989		38.9999	82	55	9	50	19	100	119	54	79	12	29
Nfat5		1334.57	-0.511537	0.214117	-2.38906	0.0168917	0.209139		1488.83	1046.79	1178.27	1463.53	1019.97	1159.52	1695.11	1415.88	1491.06	1328.62	940.065	1299.84
Nob1		681.25	-0.0306229	0.148603	-0.206071	0.836735	0.960819		756.001	554	753	619	652.196	596	741.188	554.002	862	902	632	588
Nqo1		355.86	-0.0528824	0.206606	-0.255958	0.797983	0.950397		380	220	457	393	363	302	321	311	361	452	391	307
Ppfia3		13.9849	-1.08049	0.791673	-1.36481	0.172311	NA		1	28	22	18	25	8	12	10	21	0	8	18
Gys1		6525.69	-0.373184	0.169389	-2.20312	0.0275862	0.259923		9087.86	7540.92	6045.67	6481.67	5780.09	7711.15	5963.93	5035.24	10956.4	5300.24	4162.65	5056.09
Ruvbl2		545.686	-0.0513653	0.163158	-0.314819	0.752899	0.933508		647.621	528.139	576.018	463.461	463.292	411.709	599.154	587.82	910.039	469.763	484.345	480.015
Lin7b		9.98491	0.0950351	1.09377	0.0868876	0.930761	NA		5	22	33	6	0	0	9	17	3	19	4	3
Bax		385.875	0.401591	0.143572	2.79715	0.00515554	0.114502		338	294	345	319	313.128	300.264	526.597	470.944	427.964	451.066	430	429
Il7r		39.1061	3.67499	1.11602	3.29295	NA	NA		4.09088	0	1.00227	0	22.009	8.63666	22.519	14.0896	21.5033	389.928	8	4.06394
Tfam		1907.96	-0.376905	0.150311	-2.50751	0.0121586	0.177239		2042	1561	1329	1644	2012	2153	2081.22	1818	2230	2252	1535	2088.01
Zfp81		378.834	-0.332599	0.375289	-0.886248	0.375484	0.746253		369.305	276.993	316	356	365.777	302	345.111	489	416.133	329	241.548	287
Efnb3		56.4171	0.0486596	0.499889	0.0973407	0.922456	0.985265		57	36	55	23	27	124	33	69	148	40	60	25
Mmd		646.818	0.157766	0.289375	0.545196	0.585619	0.866214		725.964	402.45	1012.1	704.914	426.061	340.744	1164.5	910.715	1059.95	475.586	255.787	602.528
Hlf		329.116	0.356587	0.224021	1.59176	0.111439	0.469067		236	204	302	279	242	337	308	320	477	483	297	487
Fam162a		3358.05	0.286553	0.170064	1.68497	0.0919947	0.431279		2930	2860.99	3336	2669	2981	2570	3504	3952.95	3040	4047.99	3944	4120.99
Rpl8		9451.37	0.312308	0.146862	2.12654	0.0334585	0.283384		7704	8488	9578	6745	7930	8144	11073	10892	9656	12018	10532	10261
Grm3		0.156289	-1.06868	3.11654	-0.342907	0.731669	NA		0	0	2	0	0	0	0	0	0	0	0	0
Ssbp2		602.644	0.0996714	0.170391	0.584957	0.558577	0.854173		581	466	746.192	462.015	529.999	548.874	739.858	525	708.999	718.046	504.265	718.999
Fancl		218.825	-0.354309	0.184258	-1.92289	0.0544933	0.347051		213.245	233.42	195.723	294.253	199.555	148.594	357.511	229.324	169.674	295.358	198.071	139.869
Brinp2		15.8707	-1.04295	1.14904	-0.907676	0.364049	NA		13	18	0	20.0009	66.0029	0	34.0013	4.00142	14.733	1	16.0027	1.00018
Gstm5		3544.07	0.286025	0.200417	1.42715	0.153537	0.531492		3192	2602	3216	2828	3247	3399	3524	3710	2751	4682	3950	4846
Gstm7		130.287	-0.231815	0.357473	-0.648481	0.516674	0.83261		120	104	221	88	131	153	69	112	120	145	119	119
Gstm3		1.41283	-0.0299907	2.97044	-0.0100964	0.991944	NA		0	0	0	2.00225	6.00551	0	0	0	0	0	7.00673	0
Stat3		1588.32	-0.345843	0.201937	-1.71262	0.0867816	0.4237		1947.1	1513.15	2131	1399	1463	1449.03	1764.02	1430.01	2715.15	1414.02	1022	942.144
Stat5a		365.632	0.26919	0.152903	1.76053	0.0783182	0.404553		451.55	187.18	339.154	338.43	319.152	306.083	408.448	411.041	544.843	424.444	322.459	421.038
Cavin1		7874.24	-0.130124	0.110592	-1.17661	0.23935	0.636065		9464	5637	7845	8185	7730	7310	9867	8222	12143	7236	6145	6252
Map3k11		566.66	-0.617561	0.239002	-2.58392	0.00976856	0.159769		846	459	822.001	632	453	462	707.001	498	728	373	562	239
Akt2		4331.48	-0.242421	0.117083	-2.0705	0.0384052	0.301047		4851	4454	4751	4111.93	4270	4422.76	4541	3753.52	6108	3516	3150	4255
Dnaja3		3018.74	-0.0753238	0.111302	-0.67675	0.498565	0.822058		3390	3194	3021	2744	2845	2701	2977	2933	4028	2846	2657	2945
Hmox2		1693.34	0.0280839	0.118899	0.2362	0.813277	0.954726		1623.91	1138.66	1751.53	1775.03	1609.97	1711.88	1907.89	1999.8	1860.67	1811.68	1593.97	1605
Cdip1		3149.06	-0.0638331	0.129335	-0.49355	0.621624	0.885178		3517.11	2872.25	3617.47	2528.28	3141.06	2805.15	3008.56	2845.88	3933.24	3057.23	2728.15	3796.14
Map3k20		7225.18	-0.0875097	0.147913	-0.59163	0.554099	0.851504		9389.41	6294.37	6797.21	6895.79	6050.66	7150.99	6384.6	6296.85	9634.2	6913.77	7011.07	7777.72
Cwc15		3487.67	0.184968	0.123213	1.50121	0.133302	0.500064		3294	2800	3054.01	3035	3141	3172	3702	3741	4215	3880	3448	4400
Col5a3		3055.36	-0.104661	0.216835	-0.482678	0.629324	0.887104		3703	2352	3585	3014	2838	2967	4288	4038	5721	1643	1994	1720
Dnmt1		466.351	0.263299	0.224903	1.17072	0.24171	0.637909		469	390	480	384.519	409.391	400.003	738.879	723.118	936.196	360.946	225.82	314.847
Ppan		231.223	0.220113	0.230655	0.954299	0.339932	0.723353		205.008	170.003	359.089	194.029	194.036	160.027	226.007	264.216	360.327	340.053	173.007	177.036
Angptl2		4046.12	-0.00969183	0.197661	-0.0490326	0.960893	0.991121		4061	3520	4691	4022	3626	3560	6294	5775	6712	2582	2675	2405
Cacna1e		17.554	0.0748274	0.91163	0.082081	0.934582	0.986511		11.253	15	1	3.00065	13.5107	23.3252	48.9582	15.0148	18.3243	66.9998	0	15.0465
Cacna1b		5.85712	3.75268	1.97687	1.89829	0.0576574	NA		0	0	2	0	5.11934	0	11.2985	0	4	10.001	0	0
Trmt10a		161.782	0.80411	0.398906	2.01579	0.0438219	0.321529		164.802	160.38	148.855	85.8613	71.3218	106.452	228.281	159.255	199.564	226.014	117.176	109.547
Etv1		308.042	-0.0602629	0.261195	-0.23072	0.817532	0.955307		273.089	266.108	291.65	219.342	365.284	286.697	398.26	360.33	421.649	292.244	290.171	181.362
Kifc2		65.7005	-0.118569	0.422935	-0.280348	0.77921	0.943003		104.126	46.1018	24	33	118	70	61	40	89	89	50	67
Psap		13006.2	-0.228293	0.130319	-1.75179	0.0798092	0.408131		17083	11039	13998	13960	12656	13137	13788	12420	20939	9615	8486	11422
Ikbkg		1083.15	-0.364765	0.213703	-1.70688	0.087845	0.425584		1268.4	726.637	885.048	1078.36	913.398	993.188	1374.64	1093.72	1400.98	928.791	934.394	1148.39
Pax2		0.0636394	0.373997	3.11654	0.120004	0.90448	NA		0	0	0	0	0	0	0	0	1	0	0	0
Wars2		285.905	0.0593585	0.214123	0.277217	0.781613	0.943845		245.085	310.042	289.022	279.117	185.014	352.02	343.568	291.078	355.116	264.708	232.557	264.021
Atn1		510.117	-0.466731	0.273384	-1.70724	0.0877779	0.425568		584	534	502	581	515	431.707	527	341	884	401	310	361
Phb2		2968.69	0.188684	0.13473	1.40047	0.161374	0.542358		2842	2752	2956	2131	2696	2606	3213	3021	3494	3376	2818	3699
Ptpn6		106.291	-0.179737	0.567296	-0.316832	0.751371	0.933261		101	42	110	108	84.0001	46	147	165	125	397	13	27
Eno2		53.898	-0.214048	0.613493	-0.3489	0.727164	0.926007		52.005	22	41	35.0001	38	15	82.9676	41	54	55	41	52.9383
Emg1		2258.36	0.195771	0.155103	1.2622	0.206877	0.600059		2219.88	2049	2287.26	1765.43	2164.31	1696.11	2492.88	2523.27	2208.44	2640.48	2178.53	2737.93
Lpcat3		656.454	0.000342112	0.20979	0.00163074	0.998699	0.999479		797.122	551.996	622.862	611.944	533.617	619.888	796.128	549.737	876.523	525.397	604.728	698.076
Atp6v1f		1678.22	0.238511	0.174658	1.36559	0.172067	0.556607		1578	1249	1808	1352	1436	1506	1766	1823	1439	2130	1760	2156
Il12b		0	NA	NA	NA	NA	NA		0	0	0	0	0	0	0	0	0	0	0	0
Clcn5		504.207	-0.295073	0.344854	-0.855645	0.392194	0.75674		617	389	440	578	357	394	746	807	826	242	263	297
Clcn3		1673.17	-0.234847	0.143363	-1.63813	0.101395	0.44745		1955	1577.01	1675.96	1697.03	1745	1828	1709.79	1668	2340	1533	1211.13	1191.01
Hif3a		70.6433	0.777221	0.7906	0.983077	0.325569	0.713448		51.9999	10	1	30	48	62	54	45	111	105	85	51
Gpx6		0	NA	NA	NA	NA	NA		0	0	0	0	0	0	0	0	0	0	0	0
Gpx5		0	NA	NA	NA	NA	NA		0	0	0	0	0	0	0	0	0	0	0	0
Pde1c		76.8525	0.279295	0.454164	0.614965	0.538578	0.841705		89	31	69	48	66	21	72	94.0064	106.981	91	118	89.0001
Utp20		611.084	-0.119592	0.348809	-0.342859	0.731704	0.927796		658	713	460	475	628	612	585	489	944	466	452	356
Spic		9.95729	0.499409	1.4547	0.343307	0.731367	NA		0	0	0	28	15	2	10.5074	8.0484	0	15	30.6055	1.00133
9330159F19Rik		1430.31	-0.268117	0.204921	-1.30839	0.19074	0.582588		1719.88	1503.18	1035.64	1285.82	1667.02	1652.49	1174.91	1304.79	1260.65	1428.05	1032.58	1871.32
Cul3		7996.17	0.281027	0.206224	1.36273	0.172969	0.557261		7809	7094	7299.99	6565.01	6733	7033.01	6900.99	5864.99	9225	10361	8670	10721
Sst		0	NA	NA	NA	NA	NA		0	0	0	0	0	0	0	0	0	0	0	0
Il11		3.19884	0.52285	1.30803	0.399723	0.68936	NA		1	0	0	12.1415	1.00339	1.01718	10.0967	5.03428	2.01607	2.03435	3.05347	2.76088
Large1		758.01	0.288736	0.194324	1.48585	0.137319	0.506281		871.001	608	524	691.001	761	548	745.001	624.001	1113	882	890	813
Ddx56		899.964	0.301114	0.201308	1.49579	0.134709	0.502355		919	823	631	745	848	710	785	801	1331	948	857	1367
Tmed4		2522.41	0.0261647	0.121992	0.214478	0.830174	0.958837		2511	2154	2802	2177	2276	2553	2467	2414	3145	2855	2088	2883
Col26a1		244.901	-0.12502	0.318567	-0.392444	0.69473	0.91287		206.001	224.734	201.659	160.804	249.013	186.47	366.556	409.689	365.517	138.168	259.659	151.395
Bid		63.7166	1.14439	0.470868	2.43037	0.0150833	0.199475		52	33	55	29.1678	54	16.6705	94	91.4742	94.4609	120.593	60	25
Ralb		578.961	-0.0228688	0.197634	-0.115713	0.90788	0.982461		789.915	378	691	646.001	446.058	468.001	845.002	717.003	889.44	396	410	455.002
Ppp1cc		3723.04	0.41816	0.211013	1.98168	0.0475155	0.328327		4068.22	2913.11	3054.73	3161.98	2826.81	3055.43	3694.15	3888.09	4088.04	4670.14	3305.45	4823
Dnajb11		1438.62	0.150128	0.104006	1.44345	0.148893	0.526087		1555	1169	1530	1272	1212	1166	1632	1418	2031	1490	1416	1504
Tbccd1		296.099	-0.368631	0.294393	-1.25217	0.210507	0.603352		231	243	319	310.999	278	277.041	456	339	364.002	321	224	121
Clec11a		287.478	0.498524	0.898379	0.554915	0.578953	0.863271		194	204	308	212	217	245	979	911	379	9	17	32
Zfp324		126.943	0.226925	0.360641	0.629227	0.529201	0.838042		167	100	115	96	74	82	176	182	298	47	109	121
Gab2		454.394	-0.126534	0.170125	-0.743771	0.457015	0.797932		523	276	527	418.046	520	492	568	593	594	394	327	316
Coro1c		661.641	-0.422299	0.314697	-1.34192	0.179621	0.567457		829.074	468.96	584.469	703.161	554.831	512.147	870.945	735.296	1049.4	563.015	358.897	390.21
Tax1bp1		5200.54	0.136853	0.104918	1.30438	0.192104	0.583572		5403.01	3907	4693	4363.33	5406	4867.09	6015.91	5468.11	6296	6337	4664.13	5293
Psg17		1.21113	3.67557	3.02617	1.2146	0.22452	NA		0	0	0	0	0	0	1	0	18	0	0	0
Psg19		70.3107	0.373556	0.473198	0.78943	0.429861	0.780771		18.1005	91.3497	95.6129	83.1029	35.2857	24.6347	144.451	64.7284	87.7251	89.3509	80.6192	36.3415
Ctse		9.00228	1.56286	1.2857	1.21557	0.224149	NA		3	13	0	0	9	0	8	0	25	24	14	12
Ndrg2		39086.6	-0.239484	0.12413	-1.9293	0.0536941	0.344549		45209	37080	41002	33808	40314	40934	33537	30547	44365	41074	33683	46463
Mettl17		385.014	-0.410535	0.193286	-2.12397	0.0336725	0.284336		433.023	450.01	543.026	296.838	287.565	359.112	393.382	408.021	497.66	320.674	307.541	299.069
Arhgef40		516.321	0.193469	0.179228	1.07946	0.280384	0.674451		623.102	381.038	614.046	521	594	483.25	707.033	638.981	899.23	352.004	379.019	247.566
Pnpla6		298.945	-0.526394	0.199772	-2.63498	0.00841427	0.14607		380	199	438	315	292	339	350.155	305	380	227	169.041	213
Mcoln1		508.703	0.218763	0.148018	1.47795	0.139421	0.509828		552	420.5	549.564	402.026	546.166	480.36	505.681	512.028	676.148	452.326	525.368	473.309
Arhgef18		382.401	0.130714	0.212229	0.615911	0.537953	0.841292		402	290	300	280	436	404	413	395	613	383	284	392
Pkn2		2093.41	-0.12466	0.111767	-1.11536	0.264696	0.660536		2396	1654	1894	2310.01	2047	2057	2185	2097	2615	2085.97	1679	2170
Cd33		149.863	1.01349	0.368554	2.74991	0.00596112	0.120881		165.245	45.0274	141.119	136.114	107.097	102.066	214.545	273.397	265.015	89.2135	111.442	93.1879
Etfb		6972.81	0.184921	0.135461	1.36513	0.172213	0.556607		7169	5365	7240	5287	6139	6433.22	7321.79	6876.62	7910.82	7627	6573	9970.34
Nkg7		1.38007	0.520023	2.97607	0.174735	0.861288	NA		6	0	0	0	0	0	0	5	0	6	0	0
Stxbp2		71.1234	0.95532	0.426341	2.24074	0.0250428	0.250516		63.7675	32.0027	75	60.362	30	39	89.2995	105.202	101.333	119.698	17	125
Pcp2		3.48592	1.61313	2.46444	0.654564	0.512749	NA		1.46099	0	0	0	0	13.1748	0	11.5944	0	0	6	0
Sgce		691.084	0.0790845	0.224581	0.352143	0.724731	0.924801		773.999	317.001	923	701	699	527	1005	1100.03	933	641	504.999	416
Chn2		133.338	0.0163416	0.415756	0.0393058	0.968647	0.992014		121	67	223	98	84	140	160	232	109	104	171	51
Wwox		247.25	0.11427	0.242645	0.470933	0.637689	0.89072		229.006	187.004	162.004	217.007	243.025	247.004	311.005	229.132	368.007	191.003	250.003	320.004
Slbp		552.739	0.361706	0.191831	1.88555	0.0593557	0.360161		570.902	363.187	549.742	564.859	379.002	392.02	854.253	770.693	807.626	448.013	384.187	675.574
Tyr		5.18799	4.19779	1.91909	2.18739	0.0287142	NA		1.00292	0	0	0	2	1.04513	0	2.00003	6	5	0	0
Ghrhr		0	NA	NA	NA	NA	NA		0	0	0	0	0	0	0	0	0	0	0	0
Aqp1		15230.4	-0.213057	0.14936	-1.42647	0.153734	0.531644		15748	13530	14965	12970	17728	19414	14168	11729	17920	15330	13287	15088
Arid3b		69.3256	-0.262074	0.305278	-0.858479	0.390628	0.756456		72	55.0001	73.9999	87	53	75	98	35	88	111	37	63
Cnn2		750.123	-0.270354	0.258225	-1.04697	0.295113	0.688839		950	610	1018	844	710	559	1016	1015	1260	697	332	289
Polr2e		972.861	0.181352	0.133482	1.35862	0.174266	0.559309		976	911	866	750	929	838	1123	1269	1093	920	935	1075
Abca13		0	NA	NA	NA	NA	NA		0	0	0	0	0	0	0	0	0	0	0	0
Myo9b		546.406	0.333049	0.232898	1.43002	0.152712	0.531397		556	455	493	556.001	433	541	745.001	563	962.001	374	476	376.001
Hdac9		235.269	-0.63572	0.328215	-1.9369	0.0527578	0.341621		428.036	118.767	193.972	288.439	270.304	196.635	293.419	275.568	315.652	162.728	158.779	91.0053
Ly9		17.601	1.06179	1.04485	1.01622	0.309525	0.701302		12	27	0	6	4	13	13	11	19	98	11	0
Cd244a		3.26522	-2.31752	1.91237	-1.21186	0.225566	NA		2	4	0	0	17	3	10	0	0	1	0	0
Adgre1		358.084	-0.114026	0.492572	-0.231491	0.816934	0.955184		345	174	467.999	277	357	312	525	700	501	101	218	78
Mtfp1		976.19	-0.0909416	0.111196	-0.817851	0.413442	0.771658		1270	890	960	904	835	957	1065	907	1321	930	830	926
Rab23		331.64	-0.448717	0.407516	-1.1011	0.270852	0.665911		282	294	409	162	278.999	264.999	404	369	453	229	237	193
Rab11a		3034.24	-0.0176667	0.177682	-0.0994285	0.920798	0.984932		2968	2236	2942	2603	3215	2585	3259	3160	3453	3226	3017	3318.01
Eif2b2		1061.8	0.253283	0.204357	1.23941	0.215192	0.609015		1095	1021	1101	829	931	1185	1019	1088	1242	1005	1056	876.999
Dlst		10849	-0.00908208	0.12349	-0.0735449	0.941373	0.987177		12939	11236	10835	10034	9399	10828	11270.6	10611	15232	9389.01	8592	10358
Pgf		85.565	0.56806	0.464837	1.22206	0.221684	0.616402		39.9999	12	38	86	101	108	87.0001	93	86	179	111	89
Ulk2		3733.87	-0.224538	0.159882	-1.4044	0.160201	0.540424		4049	3727	3764	3650	3788	3876.01	3051	2767	4896	3846	3087	3999
Ccl24		102.207	0.0391948	0.406132	0.0965075	0.923117	0.985265		89	34	166	164	79	70	187	135	124	54	66	76
Dgkq		175.709	-0.26584	0.348044	-0.763809	0.444981	0.790224		203.43	163.134	51.4502	222.459	156.428	185.86	174.026	276.372	218.37	146.246	144.683	132.745
Tmed11		0	NA	NA	NA	NA	NA		0	0	0	0	0	0	0	0	0	0	0	0
Grap		259.494	-0.167334	0.227466	-0.735643	0.461948	0.801336		325.099	246.599	188.196	325.247	183.401	216.117	309.065	321.371	243.184	320.368	191.921	235.509
Pou1f1		5.05006	1.7643	1.29933	1.35785	0.174511	NA		4.11635	0	1.11995	6.17071	3.1961	0	10.3531	0	5.52441	25.4112	3.49233	2.18158
Chmp2b		1683.3	0.244735	0.157852	1.55041	0.121043	0.482655		1733	1164	1597	1405	1507	1590	2010	1749	1694	1767.99	1955	1906
Plod3		654.779	-0.442578	0.259168	-1.70769	0.0876939	0.425476		785.818	546	846.112	700.305	757.213	603.365	852.969	605.533	1136.12	386.151	349.754	337.654
Ap1s1		548.392	-0.195554	0.241304	-0.810402	0.417709	0.775289		531	470	735	516	549	387	725	696	731	401	322	485
Mapk13		4.73649	0.888264	2.09281	0.424435	0.671248	NA		0	0	24	0	0	0	8	0	22	4	0	2
Srpk1		1025.08	-0.26257	0.203089	-1.29288	0.196054	0.586903		1171.56	1025.79	1167.99	875.602	837.492	848.394	1080.87	1117.53	1430.77	946.63	766.776	866.998
Pax3		7.77355	0.660874	1.26533	0.522292	NA	NA		3.00295	22.0294	4	3.00678	0	0	6.22588	3.00052	1.00056	6.01176	2.00238	35.2817
Lbr		1131.31	-0.0526233	0.213478	-0.246504	0.805292	0.952464		1374.31	986.73	1125	1076.13	978.499	804.088	1089.89	1197.3	1217.45	1186.57	1090.18	1164.17
Crabp2		26.1217	-0.606991	0.909983	-0.667036	0.504749	0.825149		17	0	40	66	30	31	19	28	75	11	12	0
Nes		2578.96	-0.185883	0.222295	-0.836198	0.403043	0.764766		3650	2457	2859	2711	2128	2103	2877	2732	5490	1775	1893	1232
Bcan		10.1582	2.00071	1.21403	1.64799	0.099354	NA		15	5	2	2	5	6	16	15	0	1	6	0
Hapln2		3.54193	3.57068	1.80861	1.97427	0.0483515	NA		0	0	0	0	3	0	6	0	1	18	3	16
Prcc		887.264	-0.00814527	0.138762	-0.0586994	0.953192	0.989746		1104	734	747	827	892	852	846	902	1240	784	850	907
Rrnad1		307.186	-0.0520742	0.166797	-0.312202	0.754887	0.933567		302.71	315.459	287.132	267.243	246.226	293.624	310.802	256.317	407.015	346.059	315.638	336.715
Hdgf		7421.64	-0.108421	0.10933	-0.991683	0.321352	0.710953		7772	7801	7540	6314	7109	7118.01	7845	6656	9006	7803	6615	7392.01
Slc25a18		2.66598	0.553958	1.92711	0.287455	0.773764	NA		0	3	0	0	9	0	3	7	4	7	0	0
Thop1		473.499	-0.172111	0.187856	-0.916186	0.359569	0.736328		498	411	387	424	501	528	440	458	650	483	374	484
Apba3		1025.24	0.084275	0.173685	0.485219	0.627521	0.886476		1248	900	1110	845	1027	1050	1066	860	1473	1035	725	964
Matk		11.8997	-0.719476	1.06502	-0.675552	0.499325	NA		19	25.0001	15	3	5	14	0	17	7	34	0	2
Pias4		236.065	-0.194353	0.204155	-0.951989	0.341102	0.723905		275.547	200.813	329	227	269.985	200.13	227.267	183.575	304.139	230.848	173.078	211.36
Map2k1		1972.76	0.0640352	0.105775	0.605393	0.544918	0.844539		2348	1674	1863	1624	1832	1877	2345	2063	2412	2259	1801.39	1711
Sgta		1622.74	0.0946369	0.168227	0.562554	0.573739	0.861114		1830	1432	1609	1255	1442	1390	1610	1330	1910	1671	1732	2196
Nmrk2		601.643	-0.538207	0.240236	-2.24033	0.0250697	0.250516		1119.83	519	550.093	533.947	642.818	797	551.963	603.057	417.351	789.203	310	397.029
Tmem242		2880.39	0.00906921	0.137413	0.0659996	0.947378	0.988368		3010	2707	3426	2599	2556.01	2354	3053	3100	2726	3213.01	2572	3151
Dtx2		198.098	-0.0801928	0.221907	-0.361381	0.717815	0.923002		237	213	129	217	229	146	267.001	164	260	186	144	198
Zp3		0.215758	-0.394162	3.11564	-0.126511	0.899328	NA		2	0	0	0	0	0	0	1	0	0	0	0
Hspb1		2868.62	-0.274416	0.130571	-2.10165	0.0355837	0.290688		3920	3027	2716	2934	2742	2805.97	2556.87	2370.9	3863.93	2633.98	2477.98	2415
Rasa4		600.675	-0.211165	0.229475	-0.92021	0.357463	0.735124		857	398.543	626.193	711.094	614.058	650.904	680.317	652.755	565	471.13	447	452
Syt5		1.39564	2.73158	3.02588	0.902738	0.366665	NA		2	0	0	0	0	0	2	0	0	0	11	0
Hnrnpa2b1		17181.9	0.0378456	0.105664	0.358168	0.720218	0.923505		20293	17775	17264	15220	14680	13988	20093	19254	21727	15704	15013	16299
Fxyd4		0.0892873	-0.587788	3.11654	-0.188603	0.850404	NA		0	0	0	0	0	1	0	0	0	0	0	0
Ccdc130		181.362	-0.603135	0.313077	-1.92648	0.0540449	0.345453		169	226	151	141	185	138	235	176	230	199	110	111
Mri1		311.579	-0.0547673	0.217823	-0.25143	0.801481	0.951814		370.252	253	389	277	249.028	238	425.007	258.012	342.006	456	236.193	263
Prkacb		1626.04	-0.0487679	0.128672	-0.37901	0.704681	0.916077		1816	1257	1584	1452	1474	1490	2012	1820	1991	1673	1340	1669
Sgsh		109.826	-0.409127	0.333541	-1.22661	0.219967	0.615405		124.717	140.743	82.1318	123.49	76.6862	147.71	201.822	139.786	139.564	78.0807	53.1044	40.7023
Chd5		12.4582	-2.99383	1.5422	-1.94128	0.0522246	NA		0	0	11	5	21	3	26	2	5	0	0	0
Cstb		426.655	0.548418	0.178654	3.06973	0.00214253	0.0734763		389	272	294	353	308	383	649	690	519	439	342	552
Sh2b2		102.885	0.0140997	0.353992	0.0398304	0.968228	0.991814		87.0157	71	120	84.0633	75	101.025	101	114	173	68	53	185
Pex5		646.923	0.00107902	0.199624	0.00540525	0.995687	0.998733		668.999	467	645	610	633	618	723.001	500	1003	575	571.001	723
Jkamp		745.836	0.219972	0.18094	1.21572	0.224093	0.619073		585.767	592.315	674.575	684.12	682.363	627.491	981.577	1063.79	937.308	831.429	728.47	576.69
Cd44		682.505	-0.392408	0.391252	-1.00295	0.315883	0.706263		851	487	1107	875	582	443	1117	1028	908	485	244	135
Slc1a2		31.2795	-0.352908	1.05442	-0.334694	0.737856	0.929608		27.0101	7.00475	0	22.0035	39.008	27.0049	23.0048	24.0021	21.3187	46.7093	24.003	0
Eif2ak4		274.033	0.00722528	0.25309	0.0285483	0.977225	0.99377		191	251	196	259	363	247	298	230	374	338	246	253
Wdr1		3315.03	-0.262998	0.180777	-1.45482	0.14572	0.520023		3989	3714	3760	3469	3028	2611.01	4010	4052	4687.01	2853.04	2479.08	1601
Slc2a9		59.9066	-0.840804	0.677075	-1.24182	0.214304	0.6081		29	42	110	61	76	19	50	48	10	58	61	16
Ccn4		417.349	-0.355472	0.700683	-0.507322	0.611929	0.880672		346	345	632	489	527	397	816	966	501	61	93	26
Ndrg1		2260.68	-0.336618	0.260543	-1.29199	0.196362	0.586946		2423	1520.84	3288	1611.01	2987	2775	2120.01	1323	3494.54	1692	2949.08	1099
4930550C14Rik		8.07966	-0.616457	1.39531	-0.441807	0.658629	NA		10	0	0	7	2	12	17	17	8	0	0	10
Man2b1		645.627	-0.0681773	0.217651	-0.313242	0.754097	0.933508		944.04	386	634	614.019	645.504	671	838.515	832	1203.01	402.068	442.11	407.073
Klf5		266.319	0.458559	0.248197	1.84756	0.0646654	0.373112		269	178	262	198	211	190	226	269	249	423	376	310
Wdr83		495.183	-0.0265031	0.159691	-0.165964	0.868185	0.968526		580.418	373.524	691.166	522.847	396.505	479.581	561.23	505.804	554.189	550.29	384.676	388.024
Prdx2		5536.02	0.445309	0.162525	2.73995	0.00614486	0.122827		5417.99	4375	5818	4644	4525	4955	5922.99	6225	5596	6095	5288	6275.99
Polr2a		1278.42	-0.220302	0.198521	-1.10972	0.26712	0.662633		1682	1375	1184	1041	1227	1539	1488	1163	2411	821	783	956
Shbg		7.3998	0.0758904	1.37883	0.0550395	0.956107	NA		3	0	28	6	0	7	18	12	7	0	9	0
Senp3		959.312	0.325603	0.287932	1.13084	0.258124	0.65346		878	854	963	784	846	773	1004	869.001	1206	891.999	662	1128
Corin		16.8601	2.08551	1.07274	1.94409	0.0518849	NA		13	0	0	4	19	2	39	19	36	51	0	31
Plekha8		250.746	0.467873	0.192303	2.433	0.0149745	0.198615		339	102	325	247	280.996	203	293	266	336.269	223.596	282.07	170
G6pc2		0	NA	NA	NA	NA	NA		0	0	0	0	0	0	0	0	0	0	0	0
Spc25		87.3704	1.15635	0.638761	1.81031	0.0702479	0.387969		143	43	14	81	18	12	248	297	172	86	15	48
Dnah2		30.2658	1.29133	0.754635	1.71119	0.0870458	0.42378		21	16	30	13	11	10	22	36	24	16	14	25
Ripk4		0.509116	2.4381	3.05706	0.797532	0.425142	NA		0	0	0	0	0	0	0	0	8	0	0	0
Ufd1		1959.05	0.00307572	0.141464	0.021742	0.982654	0.994884		2305	1818	1850.91	1716.45	1991.5	1783	2164.18	2130.73	1959	2039	1596.24	2056.96
Zfp287		98.4428	-0.303079	0.307125	-0.986825	0.323728	0.712199		92	83.9999	176.019	121.182	112.007	80.6193	138.986	102.048	119.342	36.0001	90.0021	57.2396
Prlr		208.738	0.669449	0.493249	1.35722	0.17471	0.560161		191.019	64.9534	261.199	136.093	112	97	323.587	222.695	254.001	102.142	192.004	230.142
Letm1		2228.54	-0.131462	0.173025	-0.759784	0.447383	0.79206		2421.12	1829.02	2359	2240.01	1882	1802.26	2032.5	1899.3	3250.37	2460	1885	2613.03
Ubqln1		2090.87	0.093032	0.150337	0.618825	0.536032	0.840415		2565	1611	2111	1807	2155	1552	1985	1939	3598	1963	1905	2220
Fgfr4		152.236	0.184902	0.443916	0.416526	0.677025	0.9045		211	165	131	86	43	80	226	194	206	187	185	60
Cadm3		580.337	-0.110301	0.345946	-0.318839	0.749848	0.933157		584.002	274	575	519.081	604	659.999	891.367	658	1313	312.345	605	160.277
Fcer1a		6.8237	2.49068	1.72627	1.44281	0.149074	NA		0	0	0	5	6	0	34	2	7	0	32	0
Txn2		5643.28	0.083021	0.131338	0.632115	0.527312	0.837229		5835.66	5201.43	6236	4907.31	4650.91	5063.07	5841.04	5967.26	6515.32	5947.47	5136.33	6211.36
Casp14		3.37289	5.14689	3.01149	1.70908	NA	NA		0	0	0	0	0	0	0	0	53	0	0	0
Slc1a6		1.23519	3.69536	3.02626	1.2211	0.222049	NA		0	0	0	0	0	0	2	9	0	6	0	0
Slc1a3		331.741	0.68899	0.269813	2.55358	0.0106622	0.166341		214.302	184.048	318.002	218.445	218.551	198	540.325	476.274	499.218	439.201	215.62	511.124
Crbn		1562.96	0.0116547	0.158547	0.0735095	0.941401	0.987177		1702.89	1158.52	1127.3	1532.53	1631.77	1770.05	1947.53	2141.28	1534.07	1703.81	1126	1507
Il5ra		7.40712	0.870961	1.60795	0.541658	0.588054	NA		2	0	0	3.00166	22.0017	0	8.00527	8.00292	14.0625	24	0	0
Msh6		277.14	0.381036	0.182433	2.08864	0.0367405	0.294223		341	183	178	238	237	221	387	326	380	334	307	235
Fbxo11		1485.81	-0.00697661	0.159151	-0.0438364	0.965035	0.991399		1370	1362	1358	1550	1359	1261	1621	1134	1577	2028	1410	1779
Mlxipl		1469.25	-0.334361	0.182839	-1.82872	0.0674414	0.380997		1780	1506.43	1691.01	1341.07	1189.05	1622.3	1202.37	1137	1864.13	1580.85	1022	1534.4
Tbl2		529.454	-0.629452	0.275255	-2.2868	0.0222076	0.237379		472.801	519.197	765.196	575.806	405.951	341.467	645.981	611.709	813.744	368.921	330.474	332.217
Bud23		388.121	-0.0235558	0.225631	-0.1044	0.916852	0.984248		420.162	422.217	398.07	299	290	327	378	461.435	456	346	367	415
Nid1		12574.5	0.0609087	0.18077	0.33694	0.736162	0.929171		13644.8	8040	14036	12389	11484	12027	17363	16464	23770	9329	9233	7868
Mcm5		151.219	0.41455	0.610419	0.679124	0.497059	0.821877		95.003	96.0148	213	120	31	39	374.001	318.004	342	46.0022	59	63
Hmox1		521.758	-1.158	0.441892	-2.62055	0.00877878	0.150346		274	131	1080	1419	1010	242	529	394	375	286	219	268
Mprip		4710.39	-0.166522	0.124025	-1.34264	0.179387	0.567457		5894.26	4296.26	5246.42	4747.41	5017.24	5023.27	5335.05	4361.23	6938.53	3695.01	3406.65	3342.29
Cic		662.649	0.83095	0.25389	3.27287	0.00106462	0.0499986		656.999	450	646	518	657.999	646	658	568	1169	572	440	559
Pafah1b3		36.6082	0.388863	0.485639	0.800725	0.423291	0.778282		46	10	32	42.9999	32	20	67	39	40	93	22	16
Il27ra		42.7512	-0.298787	0.636908	-0.469121	0.638983	0.890778		36	58	150	11	10	17	40	34	53	74	29	14
Prkaca		2974.37	0.0939011	0.142412	0.659362	0.509663	0.828055		3441	2835	2057	2690.99	2746	2689	3224	2761	4787	2801	2713	3276
Asf1b		56.5357	1.1449	0.505648	2.26422	0.0235605	0.243111		76	41	6	32	19	40	127	122	83	64	48	33
Myl10		201.52	0.759145	0.371944	2.04102	0.0412487	0.310901		164	88	69	141	237	168	183	198	155	297	220	454
Ddx39a		504.504	0.0816288	0.172099	0.474313	0.635277	0.88968		475.09	585.839	513.566	432.28	334	466.321	623.204	662.4	659.493	504	367.071	478.691
Dnajb1		479.007	-0.140927	0.273858	-0.514598	0.606834	0.878253		543.92	198.03	832.586	621.946	404.037	381.789	582.06	468.076	826.102	331.021	450.146	270.839
Msh4		7.62451	0.36472	1.21003	0.301414	0.763099	NA		0	23.6756	2.35716	2	1	19.4003	3.22931	0	10.7354	8.26172	3.32277	17.4365
Usp40		782.67	-0.206609	0.157373	-1.31286	0.189232	0.580769		846.851	753.005	803.004	735.01	809.547	890.328	1082.29	880.087	913.472	582.873	532.017	613.99
Evx1		0	NA	NA	NA	NA	NA		0	0	0	0	0	0	0	0	0	0	0	0
Kbtbd4		305.188	0.04704	0.160489	0.293103	0.769443	0.938989		386.014	295.5	203	293.011	373.009	310.523	320.126	304.508	469	324.57	163.558	310
Celf1		1173.89	-0.0244446	0.144321	-0.169377	0.8655	0.967877		1661.52	1021	985	1168	1181	1008	1209.5	1155	1767.5	1202.58	894.5	993.693
Ndufs3		4900.9	0.298162	0.204945	1.45484	0.145713	0.520023		4884.5	4210.49	4765.01	3802	3902.5	4202	4518.97	4423.49	4727.46	6056.44	5007.93	7283.9
Por		511.356	0.1053	0.297054	0.354481	0.722979	0.924078		450	422	409	479	519	517	732	445	1057	331	245	528
Igf1r		749.948	0.39476	0.236736	1.66751	0.0954122	0.438481		770.016	508.764	517.022	660.065	437.069	530.073	767.039	606.932	923.03	1580.02	923.044	943.028
Insr		2232.34	0.132325	0.19937	0.663715	0.506873	0.826411		2906.64	2009.25	1657.37	2074.13	1771.47	2022.58	2082.75	1503.49	2836.46	2850.88	2254.88	2708.73
Fcer2a		59.0064	0.830515	0.571355	1.45359	0.146061	0.520683		32.0014	61.5418	12.0045	30.0013	29.0014	70.0075	59.0383	64.0067	64.0041	239.036	30	30.0197
Cyp2a5		0	NA	NA	NA	NA	NA		0	0	0	0	0	0	0	0	0	0	0	0
Atp4a		1.87633	-4.40421	3.01921	-1.45873	0.14464	NA		5	0	17	0	0	0	0	0	0	0	0	0
Trim28		1303.59	0.16477	0.214411	0.768477	0.442204	0.789199		1362	1108	1282	1153	1292	1119	1525.96	1075	2175	1184	926	1308
Ube2m		1974.43	0.0359298	0.122853	0.292462	0.769933	0.938989		2032	2102	2144	1706	1625	1803	2218	1716	2418	2245	1657	2084
Adcy9		440.643	-1.11002	0.33497	-3.31379	0.0009204	0.0463594		776	573	328	451	712.001	636	370	328	732	129	183	127
Mef2c		15265.5	-0.152255	0.140659	-1.08244	0.279056	0.673314		17995	17102	15248	14782	13672	13701	15888	13432	16854	16093	13894	13331
Ctr9		894.079	-0.120228	0.201968	-0.595283	0.551654	0.849642		988.597	1066.4	842.682	837.11	941.811	760.667	961.092	998.366	1739.97	616.659	635.659	554.533
Eif4g2		33595.5	0.19007	0.160837	1.18175	0.237305	0.634263		34583.7	32379.9	34433	29921.9	31470	30655.9	34294	32047.5	41556.9	35639.9	29136.1	31792
Irag1		324.388	-0.676856	0.222276	-3.04512	0.00232588	0.0771915		377	336	326	338	307	404	312	206	435	326	226	204
Pcyt1a		4804.1	-0.112527	0.108308	-1.03895	0.298827	0.692862		5124	4807.25	4668.2	4505.91	4860.1	4588.85	4456.09	4257.11	6244.92	4961.65	4276.29	4896.5
Zfp592		808.732	0.230305	0.240498	0.957619	0.338255	0.722403		891	477	901	791	743	833	583	669	1342	995	569	852
Psmd4		4195.66	0.163484	0.140708	1.16187	0.245289	0.64235		4466	3622	4073	3282	3748	3903.99	4469.99	4119	4433	5008	3946	5086
Tmod4		22280.3	-0.00133118	0.142062	-0.00937044	0.992524	0.998303		23028	19934	22446	19631	22315	21405	22222	23073	19865	26702	21893	22910
Insrr		13.556	-0.0512389	0.847394	-0.0604665	0.951784	NA		38	19	24	12	15.2861	0	20.2012	8.84738	3.23892	15.9785	1.11594	20.9959
Cabp5		2.23354	4.02225	2.85411	1.40928	0.158752	NA		0	0	0	0	1.00057	0	0	0	20.0066	0	8.01379	0
Snx6		1665.33	-0.0807125	0.125219	-0.644571	0.519205	0.833631		1742.24	1424	2134	1663.52	1750.6	1357.76	2180.08	1955.3	2079.1	1326	1198.52	1426.03
Mthfd2		427.762	1.61945	0.298957	5.41702	6.06e-08	5.88e-05		179	173	290	162	185	140	667	926	549	508	953	479
Kit		137.522	0.0504461	0.395499	0.127551	0.898505	0.980111		214	101	36	240	92	159	210	196	307	113	76	44.0001
Tomm40l		1328.81	0.0237456	0.158471	0.149841	0.88089	0.973571		1491.77	1083.34	1495	1136	1067.52	1158	1562	1534.84	1651.67	1329.24	1058.68	1378
Nr1i3		2.85037	-0.121598	1.73959	-0.0699006	0.944273	NA		4.2249	2.66444	0	0	10.4773	0	0	4.15788	1.33311	5.76498	5.32346	0
Apoa2		4.61879	1.9719	1.91243	1.0311	0.302494	NA		0	5	0	4	0	1	1	0	0	14	25	0
Pan2		491.43	0.285261	0.146235	1.9507	0.0510923	0.338052		572.104	349.001	416	392	384	457.071	623.224	638.02	629.999	627.007	357	535.836
Cs		23998	-0.130295	0.122814	-1.06091	0.288729	0.683834		28950	23931.2	24143.2	22093	22406	23610.9	22318.2	20802.1	33371.8	22419	19127	25561
Ampd3		417.152	-0.730716	0.256688	-2.84671	0.00441733	0.106748		606	274	506.008	456.007	407	483.213	326.001	363.83	588.698	291	370	203.606
Bcas2		1252.86	0.233785	0.141622	1.65076	0.0987866	0.444351		1162.23	901.548	1449.09	1047.05	1105.86	1023	1431.3	1363.15	1398.25	1463.74	1200.12	1502.95
Sh2d1a		8.11607	4.23044	1.70306	2.48403	0.0129905	NA		0	2.0026	1.0897	0	0	1.00131	2	2.00096	0	34.4114	0	13.9762
Ctcf		1469.09	-0.0147401	0.13935	-0.105778	0.915759	0.983595		1525	1411	1363	1220.69	1355.97	1407	1704.1	1390.11	1987	1683	1210.08	1393
Pard6a		90.5718	-0.297045	0.517728	-0.573747	0.566139	0.858783		92.0001	61	45	31	135	111	119	81	93.9999	86	29	102
Agrp		27.3379	-0.576178	0.612358	-0.940917	0.346748	0.727827		13	5	70	23.3138	28.0248	49	23.9001	17.8876	12	47.0013	18.9261	18
Pvalb		668291	0.297641	0.19035	1.56365	0.1179	0.478352		611217	601050	667059	530578	499428	552646	627451	696106	591619	828426	752954	960257
Tfap4		98.9643	0.39825	0.380862	1.04565	0.295721	0.689735		91.0353	36.0131	122.038	37.013	131.026	128.03	162.107	89.0915	180.144	145.143	67.1426	46.0084
Ranbp1		486.933	0.279652	0.133099	2.10109	0.0356332	0.290717		449.5	408.925	465.776	457.5	362.256	380.181	672.5	665	611.5	572.5	395	473.5
Cd247		82.7058	0.0954913	0.470478	0.202966	0.839161	0.961097		91.3805	106.359	79.4187	102.258	67.444	69.2436	97.0344	165.496	44.8251	147.36	23.3168	20
Rfx5		295.321	-0.21101	0.317356	-0.664901	0.506114	0.826327		211	334	312	204	178	234	386	422	395	330	231	202
Psmb4		4921.21	0.262046	0.15878	1.65037	0.0988664	0.444351		4727	3712	4616	3969	4827	3892	5324	4971	4760	6066	5388	6522
Mmp8		1.56533	4.03865	3.02107	1.33683	0.181278	NA		0	0	0	0	0	0	5	16	0	0	0	0
Slc30a4		657.999	-0.0724621	0.117954	-0.614326	0.539	0.841799		726.509	641.5	653	720.5	570	563.5	731.5	648.5	870.5	666.773	580.5	560.848
Sqor		796.42	0.0577304	0.205576	0.280822	0.778847	0.942879		826	508	873	855	733	707	836.004	927	1222	635.006	484.068	1021.08
Bloc1s6		893.111	-0.281244	0.19599	-1.43499	0.151289	0.530536		757.843	752.096	1074.49	1013.12	711.244	756.186	1057.3	1015.1	1307.29	945.667	629.065	672.317
Metap1		2379.36	-0.153032	0.132191	-1.15766	0.247003	0.643652		2572	2504	2733.99	2276	1893	2332	2680	2677	2728	2243	2063	1842
Gpr108		820.54	-0.168063	0.109773	-1.53101	0.125767	0.489709		846	802	1008	722	766	736	845.999	1004	1022	731	619	806
Tnfsf14		2.05126	-2.6302	2.61723	-1.00496	0.314918	NA		0	0	0	6	14	0	3	0	1	0	0	0
Gata6		43.4878	0.283711	0.578613	0.490329	0.623901	0.885594		16	28	39	38	46	34	46	31	48	86	39	15
Rsl1d1		5004.96	0.095885	0.144909	0.661692	0.508168	0.82716		4779	4574	5169	4452	4806	3923	5665	6019	4656	6080	4489	5247
Cnga2		2.26909	-2.4018	2.50854	-0.957446	0.338342	NA		5	0	0	11	0	6	5	0	0	0	0	0
Apc		1717.04	-0.417462	0.212573	-1.96385	0.0495475	0.333254		2197.01	1711	1642.01	1848	1697.01	1947.35	1874.16	1504	2263	1367	1250	984.001
Reep5		5646.76	0.0503964	0.136492	0.369226	0.71196	0.919658		5597	5347	6364	4988	4550	5374	5905	5552	6750	5337	5047	6794
Ergic3		1043.32	0.157554	0.130744	1.20505	0.228183	0.624435		950	789	1154	787	1199	1077	1340	1305	1458	883	757	1010
Uqcc1		3455.52	-0.449323	0.159593	-2.81542	0.00487129	0.111553		4296	3615	4071	3523	3175	3382.38	3691.19	3425.01	4486.17	2846.01	2058.02	2666
Spo11		10.9157	0.531401	1.36037	0.390629	0.696071	NA		11	0	0	12	14	13	4	15.5382	0	0	15	24
Ncoa2		771.984	-0.197481	0.198852	-0.993103	0.32066	0.710816		841.017	569.003	661.001	726	761.002	664.013	846.014	856	1261	741.84	649.999	650.018
Prl4a1		0	NA	NA	NA	NA	NA		0	0	0	0	0	0	0	0	0	0	0	0
Trh		1.85501	-4.38518	3.01937	-1.45235	0.146404	NA		0	8	0	0	0	12	0	0	0	0	0	0
Nr2c2		719.879	-0.33182	0.233426	-1.42152	0.155166	0.532545		616.296	668.608	900.295	751.415	567.549	907.934	903.995	734.18	1001.73	688.873	345.328	518.569
Nr2c1		361.235	0.118593	0.228014	0.520114	0.602984	0.876496		277	407	365	241	291	413	393	344	450	508	285	333
Smpd4		400.404	-0.164011	0.25779	-0.636219	0.524633	0.835752		401.995	330	317.589	385.455	378.001	289.867	539.711	455.398	645.653	465.447	183.898	419.505
Pex1		364.017	0.334577	0.351159	0.952779	0.340702	0.723662		465.149	341.134	262	355.545	206.328	313.561	336.656	289.567	447.295	390.221	296.864	328.786
Otx1		0.0758197	0.373997	3.11654	0.120004	0.90448	NA		0	0	0	0	0	0	0	1.00019	0	0	0	0
Kctd20		1560.46	0.0985732	0.163866	0.601548	0.547475	0.846373		2093	1003	1229.03	1634.03	1682.27	1489	1595	1646.02	2271	1308.01	1297.21	1637
Itgae		27.1869	0.515853	0.682889	0.755399	0.45001	0.793248		9	11	2	26	42	36	36	38	22	49	44	7
Ctns		339.696	0.269348	0.319459	0.843138	0.399152	0.761759		428	282	108	225	263	386.018	449	478	581.816	385	235	278
P2rx5		301.288	-0.206342	0.186225	-1.10803	0.267851	0.663321		317	296	254	321	342	306	292	233	413	250	307	267
Shpk		99.8345	0.600309	0.353453	1.69841	0.0894304	0.42736		65	98	94	36	71	92	170	62	179	114	157	72
Trpv1		16.0223	-1.28855	0.795195	-1.62042	0.105142	NA		28	0	10	23	35	31	19	20	9	5	3	7
Ephb3		96.1657	0.775537	0.384518	2.01691	0.0437051	0.321323		107.366	78.0076	57.0666	98.1805	63.0242	54.6876	225.13	152.015	123.165	69.0028	50.0055	64.0382
Tuft1		28.8655	0.396142	0.937633	0.422491	0.672666	0.903382		37	3	10	22	38	26	52.0001	50	38	0	3	16
Rcn1		1469.24	0.236256	0.274639	0.860244	0.389654	0.755599		1262	977	1934	1410	1070	1328	2941	2482	2509	922	871	681
Dnase1		68.6218	-0.805815	0.574583	-1.40243	0.160786	0.541446		101	34	34	32	99	45	57	47	90	55	34	38
Trap1		3587.95	-0.212177	0.0914894	-2.31914	0.0203875	0.227718		3943	3365	4018	3284	3554	4124	3758	3986	4240	3125	2609	3227
Naa60		705.152	-0.212791	0.181369	-1.17325	0.240697	0.637515		857.783	516.168	724.825	620.179	908.667	559	864.246	740.096	1159.94	624.001	546.359	469.384
1700037C18Rik		41.0799	0.447837	0.591075	0.757666	0.448651	0.79226		17.6003	47.2731	33.1748	35.842	24.3518	18	44.9871	59.9196	26.5587	14	79.7142	41.5408
Ankrd13d		21.4558	-0.948294	0.862831	-1.09905	0.271746	0.667061		34	27	15	11	11	1	29	20	10	18	24	2
Tyrp1		25.6843	0.747157	0.671739	1.11227	0.266021	0.661717		26	17	0	21	19	21	20	32.9999	25	34	32	42
Tpr		3891.07	0.364149	0.271605	1.34073	0.180008	0.56775		4630.11	3905.91	3300.48	4279.98	4008.01	4283.55	3876.8	3428.27	5072.53	2887.53	2361.48	2625.9
Pdc		5.49656	0.16086	1.64337	0.0978839	0.922025	NA		0	20	0	0	3	0	8	15	8	6	2	0
Odr4		1868.68	-0.169325	0.176673	-0.958407	0.337858	0.722112		1905	1795	1980	1476.44	1889	1644.57	2330.72	2560	1738.46	1724	1487	1733
Prg4		569.801	0.184842	0.676326	0.273303	0.784621	0.944904		219.899	268.088	1020.52	545.575	666.999	518.874	1304.48	1476.73	441.999	235.47	176.518	69.0999
Dhx34		95.1839	-0.365245	0.352674	-1.03564	0.300369	0.693525		109	88.0001	101	96	73	93	138	80	130	54	63	74
Kptn		316.044	-0.0625182	0.259079	-0.241309	0.809316	0.953554		402	284	482	273	219	242	418	276	411	241	188	362
Napa		4295.89	0.236082	0.139769	1.68909	0.0912022	0.429932		4126	3741	4715	3236	3847	4211	4645	3994	5361	5148	3804	4550
Sra1		1556.94	0.275612	0.138044	1.99656	0.0458734	0.327828		1461	1376	1647	1233	1353	1174	1847	1726	1811	1511	1548	1985
Calcoco2		0.306945	-1.81261	3.09819	-0.585055	0.558511	NA		4	0	0	0	0	0	0	0	0	0	0	0
Atp5g1		14078.2	0.123615	0.140569	0.87939	0.37919	0.748642		13133.2	12678.4	16157.3	11149.2	12243.6	12688.3	13455.7	14749	15213.2	16005.5	13942.3	16899.4
Snf8		676.721	0.201346	0.162005	1.24284	0.213927	0.607153		516.379	604.741	684.017	608.085	641.033	509.952	651.485	684.826	939.086	801.999	766.954	712.982
Tbcb		587.252	0.497468	0.220571	2.25536	0.0241105	0.246414		623.191	508.734	535.216	495.849	458.221	415.314	657.968	682.095	735.157	648.354	564.636	517.305
Inpp5k		1168.74	0.0508266	0.181003	0.280806	0.778859	0.942879		1275	1053	1090	1058	1465	1231	1243	1134	1154	1251	962	953
Crkl		1280.28	-0.152263	0.160675	-0.947645	0.34331	0.724903		1544	1126	1226	1348	1246	1118	1225	1004	1895	1204	1237	1175
Upk3bl		0.391786	-2.12556	3.0799	-0.69014	0.490106	NA		0	4	0	0	0	0	0	0	0	0	0	0
Eps8l1		70.6761	-0.0796297	0.698237	-0.114044	0.909203	0.982583		212	20	76	9	204	53	46	98.9999	108	43	7	21.9999
Clint1		1486.99	0.00277546	0.118433	0.0234348	0.981303	0.994485		1713	1238	1526	1315	1403	1437	1885	1566	2514	1428	1080	1122
Prss16		0	NA	NA	NA	NA	NA		0	0	0	0	0	0	0	0	0	0	0	0
Cdkal1		688.444	0.072302	0.175069	0.412991	0.679613	0.90502		832.987	545	649	703	497.061	547	943	956	751.992	817.918	541	559.198
Rhox6		0	NA	NA	NA	NA	NA		0	0	0	0	0	0	0	0	0	0	0	0
Cdcp3		0	NA	NA	NA	NA	NA		0	0	0	0	0	0	0	0	0	0	0	0
Htra1		1782.99	0.328935	0.217435	1.51279	0.130332	0.495455		1569	1172	1994	1765	1465	1495	3245.01	3164	2722	1130	1191	1221
Zbtb17		523.398	-0.179441	0.130352	-1.37659	0.168639	0.551557		669	538	549	456	552	496	503	577	621	499	360	489
Clcnkb		4.70989	0.78653	1.88834	0.41652	0.67703	NA		0	0	27	0	3	6	3	0	17	0	2	0
Fam131c		2.47228	0.919463	1.97526	0.46549	0.641581	NA		1	8	0	0	0	0	7	6	3	0	0	5
Fblim1		113.927	-0.280996	0.350435	-0.801848	0.422641	0.777916		124.937	103.002	143	166.796	84.0129	92.887	144	153	206	167.994	38.1345	28
Hspb7		8919.92	-0.415638	0.165864	-2.50589	0.0122143	0.177653		10055.6	9963.81	9553.36	9375.13	9069.13	10681.1	9411.65	6641.14	10954.9	8356.65	8430.66	4394.35
Epor		14.5791	0.266633	1.21399	0.219634	0.826156	NA		3	1	48	22	2	6	36	39	6	6	0	0
Ccdc159		14.5556	-0.484199	0.993706	-0.487266	0.62607	NA		5	19	48	0	6	19.0001	23	13	11	7	23	0
Mob1b		1274.49	-0.193434	0.159404	-1.21348	0.224945	0.620429		1789.97	1054.53	1101.1	1209.72	946.285	1172.19	1242.68	899.832	1528.05	1806.33	1405.82	1268.61
Atp6v1b1		0.0979465	-0.587788	3.11654	-0.188603	0.850404	NA		0	1	0	0	0	0	0	0	0	0	0	0
Vax1		0	NA	NA	NA	NA	NA		0	0	0	0	0	0	0	0	0	0	0	0
Atp6v1b2		2442.34	-0.103106	0.122298	-0.843068	0.39919	0.761759		3022	2114	2566	2270.01	2236	2434	2677	2930	3785	2012	1985.01	1732
Eps15l1		790.465	-0.0838829	0.149521	-0.56101	0.57479	0.861898		919.512	704.354	976.039	775.003	723.553	735.155	836.266	896.557	1149.17	806.224	480.418	609.111
Tep1		439.319	0.533456	0.397169	1.34315	0.179225	0.567457		362	203	186	366	339	416	455	477	741	426	350	488
Ttc5		406.779	0.502687	0.15099	3.32928	0.000870693	0.0451735		341.461	299.016	331.047	326.014	299.058	330.062	556.109	500.052	654.62	588.098	405.08	334.012
Osgep		1137.36	0.147658	0.154056	0.95847	0.337826	0.722112		1253.12	996.002	965.001	861.984	1014.92	1102.11	1204.87	1239.01	1240.08	1300	1111.23	1300.33
Aamp		1841.78	-0.107303	0.0946249	-1.13398	0.256802	0.652816		2072	1511	2074	1623	1932	1900	1933	1920	2310	1853	1332	1797
Tmbim1		1853.03	0.127335	0.102636	1.24065	0.214735	0.608583		1959.24	1365.38	2113.99	1608.39	1728.25	1539.19	2124.97	1830.42	2837.84	1865.94	1619.2	1937.14
Arpc2		3497.32	0.0728618	0.106352	0.6851	0.493281	0.819908		3386	2622.01	4383	2952	3145	3299	4233	3682	4652	3655	3438	2930
Kmt2b		444.011	0.158836	0.274612	0.578402	0.562993	0.85719		520	381	345	484	405	415	464	349	840	324	305	421
Zbtb32		19.8177	1.8531	0.828693	2.23617	0.0253407	0.250577		17	22	0	5	1	6	44	11	22	54	19	27
Etv2		0	NA	NA	NA	NA	NA		0	0	0	0	0	0	0	0	0	0	0	0
Upk1a		9.38622	0.262757	1.21494	0.216271	0.828777	NA		15	19	0	2	5	7	10	8	13	0	0	32
Tmem147		2989.86	0.333145	0.182238	1.82808	0.067538	0.380997		2653	2724	2992	1859	2525	2560	3143	3054	3132	3638	3015	4309
Rps9		6806.85	0.435413	0.149347	2.91545	0.00355179	0.0956049		5288	5204	6953	4580	5938.54	5468.51	8081.89	7892	7273	9468.72	7122.87	8401
Tfpt		271.655	-0.133038	0.201285	-0.660944	0.508648	0.82716		288	291	295	188	268	212	332	268	279	309	176	366
Susd2		125.727	0.161786	0.318629	0.507755	0.611625	0.880672		132	102	71	144	99	134	173	147	308	110	59	88
Ggt5		298.705	0.38255	0.263625	1.45111	0.146748	0.521824		253	192	419.999	221	304	233	291	304	207	337	307	463.001
Ggt1		5.3351	-0.496585	2.01284	-0.246709	0.805133	NA		8	0	0	0	0	7	27	13	17	0	0	0
Crip2		1400.47	0.0271801	0.148471	0.183067	0.854746	0.964318		1591	948	1412	1413	1497	1333	1873	1768	1994	1220	965	1077
Crip1		1705.93	0.0859046	0.222731	0.385687	0.699728	0.914402		1628	1028	2656	1678	1398	1261	2508	2579	1727	1958	1401	997
Cbfa2t3		581.189	-1.22427	0.315149	-3.88473	0.000102445	0.0127983		739	671	478	591	536	530	456	441	660	300	355	369
Fbln1		419.036	-0.0573685	0.283471	-0.202379	0.83962	0.961157		350	301	606	411	387	413	601	595	800	317	263	152
Pgrmc1		1157.13	0.823732	0.15707	5.24434	1.57e-07	0.000117257		902	626	726	800	997	783	1565	1528	1532	1481	1235	1799
Gcat		164.485	0.403582	0.368902	1.09401	0.273951	0.668751		191	193	40.5711	64.3999	180.858	151.259	149.463	190	246	197	148	221
Tek		2413.99	-0.31329	0.168947	-1.85437	0.0636867	0.371126		2968	1760	2948	2448	2683	2789	3049	3069	2825	1709	1877	1256
Mpl		0.630325	2.09224	3.05429	0.685019	0.493332	NA		1	0	0	0	0	0	0	0	0	6	0	0
Elovl1		612.247	0.0476206	0.223097	0.213453	0.830974	0.958837		634	370	916.001	422.999	661.001	584	886.001	644	1113	452	511.999	376
Med8		997.876	-0.0814	0.140975	-0.577407	0.563665	0.857729		1157	928	721	853	844	877	1196	1014	1291	1199	856	1120
Hyi		65.3481	0.00176661	0.357334	0.00494387	0.996055	0.998733		78	33	63	79	72	48	95	78	51	122	49.9999	31
Cdc20		79.0863	0.449044	0.701117	0.640469	0.521868	0.83471		63	6	102	41	49	41	194	271	139	20	69	8
Adamts4		66.2085	-0.324256	0.699413	-0.463612	0.642926	0.892814		154.241	21.0356	70.0055	124.007	50.0665	29.0013	91.6258	75.0073	179.901	1.00012	53.0069	10.0129
Nectin4		12.7538	-0.0550443	1.51997	-0.0362141	0.971112	NA		22.0019	0	55.0067	5.00041	0	0	10.0008	16.0401	58.0037	0	9.04704	0
Pfdn2		1806.52	0.103483	0.12688	0.815597	0.41473	0.772776		2063.23	1584	1799.03	1577.82	1370	1551	1898.63	1708.63	2109.78	2177.91	1784.69	2112.58
Rnf114		891.042	-0.125325	0.141338	-0.886704	0.375238	0.746253		1145	729	892.001	994	852	852	986	710.001	1067	1048	674	794
Steep1		938.734	0.17369	0.15794	1.09972	0.271452	0.666812		1027.42	630.926	1149.36	845.409	795.852	830.277	1158.5	1081.84	1063.41	965.982	735.432	1014.16
Neurl1a		2277.66	-0.212006	0.176264	-1.20278	0.229062	0.625352		2848	2129.01	2260	2128.48	2258	2458.43	1758.47	1567	2829.54	2164.02	2075	2679.21
Srm		301.554	0.210353	0.232136	0.906164	0.364849	0.740394		293	203	313	333	230	196	512	430	461	318	182	239
Epha2		189.334	0.00423069	0.313448	0.0134973	0.989231	0.997542		236.265	102.103	214	186.359	209.25	174.266	153.119	207.628	342.812	171.805	162.432	98
Rbm14		225.84	0.208717	0.223234	0.934968	0.349805	0.730191		214.143	151.561	196.036	236.288	202.75	214.964	263.75	251.408	467.562	195	130.953	252.792
Actn3		234145	0.20372	0.228823	0.890297	0.373306	0.744467		217723	240789	228460	181182	243403	260746	208713	179259	264195	240785	191323	259890
Zdhhc24		130.034	0.53926	0.426384	1.26473	0.205969	0.59986		89.011	153.019	52.0144	151.019	95	110.891	172.006	181.246	128.518	40.0519	172.01	133
Bbs1		117.393	-0.188225	0.409493	-0.459653	0.645765	0.893635		148.913	86.2371	64.1108	106.802	82.2932	83.9674	117.962	136.702	187.265	219.976	84.4442	53.9397
Slc34a3		0	NA	NA	NA	NA	NA		0	0	0	0	0	0	0	0	0	0	0	0
Ndor1		198.56	0.225376	0.38081	0.591832	0.553963	0.851504		188.341	109.617	118.051	171.775	180.628	206.973	295.324	285.146	209.018	143.699	129.515	203.159
Nsmf		494.531	0.264662	0.206996	1.27858	0.201043	0.59474		464	352	575	354	489	474.001	704	478	692	473	521.001	350
Prl7a1		0	NA	NA	NA	NA	NA		0	0	0	0	0	0	0	0	0	0	0	0
Prl8a9		0	NA	NA	NA	NA	NA		0	0	0	0	0	0	0	0	0	0	0	0
Pdk1		2206.76	-0.147162	0.150817	-0.975764	0.329181	0.715795		2686.01	2144	1922.99	2105	2305	2258	2505	2265	2831	2365.97	1573	1576.99
Ptbp1		1041.37	-0.0475565	0.252942	-0.188013	0.850866	0.963533		1127.97	840	1299.99	880.983	915	744.001	1734	1463	1833.99	826	608	543.001
Mvd		179.021	-0.0695006	0.300619	-0.231192	0.817166	0.955184		222	200	211	185	124	120	172	142	308	105	255	113
Cyba		254.068	0.402605	0.209833	1.9187	0.0550225	0.348675		256.874	184	189	239	176	222.001	400	417.939	379.609	281.484	215.931	160
Itih3		3.8473	0.621669	1.87587	0.331402	0.740341	NA		0	0	0	13	0	4	4	0	0	3	11	8
Stimate		322.605	0.0105571	0.258492	0.0408412	0.967422	0.991814		320	270	315	269.001	300	345	413.587	390	360.974	187.903	286	334.963
Sfmbt1		383.295	-0.11549	0.252052	-0.458202	0.646808	0.894305		559	400	270	409	213	254	562	429	513	478	278	287
Itih1		0	NA	NA	NA	NA	NA		0	0	0	0	0	0	0	0	0	0	0	0
Ihh		3.56499	0.457354	2.15278	0.212448	0.831757	NA		0	12	0	0	0	5	2	0	0	0	9	12
Prkag3		5058.13	-0.515129	0.20212	-2.54863	0.0108148	0.166762		5641.13	7778.09	7905.18	4741.91	3860.74	4020.17	5456.82	5056	5348.41	4308.74	3895.91	2627.62
Cryba2		0.160146	-0.104071	3.11654	-0.033393	0.973361	NA		0	0	0	0	0	1	1	0	0	0	0	0
Atp7b		1.53201	-0.034667	2.47269	-0.0140199	0.988814	NA		1	0	0	0	2	4	3	0	0	0	7	0
Defb2		0	NA	NA	NA	NA	NA		0	0	0	0	0	0	0	0	0	0	0	0
Slc4a1		52.4789	0.48961	0.755442	0.64811	0.516914	0.832746		50	73	0	82	9	15	57	67	100	30	36	103
Rundc3a		34.0754	-0.200201	0.532599	-0.375895	0.706995	0.917631		16	35	80	25	34	37	25	36	37	50	22	8
Slc4a3		155.206	-0.089605	0.325731	-0.275089	0.783248	0.944678		142	186	185	133	118	124	232.001	127	224	124	152	77.9999
Cdt1		36.0962	-0.170111	0.679951	-0.250181	0.802447	0.952238		5	15	42	40	25	14	65	58	137	21	8	26.9999
Runx1t1		102.716	-0.355395	0.230662	-1.54076	0.123375	0.486666		135.004	118.013	65.001	61.0023	135.007	95.9155	141.004	110.007	99.0038	139.026	102.005	60.003
Snai3		144.982	-0.289444	0.379345	-0.76301	0.445457	0.790367		258	208	53	106	149	141	169	173	132	112	171	56
Aprt		489.999	-0.0213744	0.194027	-0.110162	0.912281	0.982773		451	473	684	396	386	392	628	469	573	501	422	491
Gtf2h1		1378.18	-0.0176735	0.142138	-0.12434	0.901046	0.980593		1514	1113	1572	1278	1260	1157	1661	1573	1550	1421	1198	1239
Hfe		1061.77	-0.152357	0.162617	-0.936911	0.348804	0.729299		1284.35	693.614	1363.08	1213.92	890.049	988.33	1259.75	1495	1473.95	655.98	872.274	839.384
Slc5a6		114.433	-0.311788	0.363315	-0.858176	0.390795	0.756456		141	78	101.221	85.0001	109	83.0811	122	105	72.9999	130	100	183
Tcf23		11.2586	-0.834414	1.0508	-0.794074	0.427152	NA		0	1	45	19	7	14	9	15	1	11	12	1
Nphs1		2.24615	1.60756	2.11386	0.760483	0.446966	NA		0	0	0	0	11.1422	0	1.08821	21.2482	0	1.01467	1.06323	1.01532
Aplp1		44.5217	0.113693	0.679159	0.167403	0.867053	0.968356		92	18	0	49	63	36	74	66	79	39	20	22
Qrich1		1399.08	0.158072	0.189962	0.832124	0.405339	0.766005		1401	1262.24	1276	1456	1185	1144	1340.09	1141	1815.01	1798	1340	1434.62
P4htm		88.1964	-0.130045	0.42452	-0.306335	0.75935	0.935376		82	66	152	56	43.0001	73	101	73	65	84	91	111
Usp19		2524.34	-0.193169	0.148393	-1.30173	0.193007	0.583904		3438.92	2555.41	2417.04	2416.52	2460.84	2730.02	2459.83	2161.93	3715.67	2179.95	1801.01	2133.04
Pola1		172.921	0.363647	0.457843	0.794262	0.427043	0.779692		153	79.077	152.58	144.217	159.244	193.076	421.34	405.294	365.092	66.0885	50.1958	53.1299
Cdc42		13314.8	0.0979611	0.0761363	1.28665	0.198215	0.590342		13909	11228	13464	11839	12135	11835	16547	17010	16438	13534	10988	12350
Pknox1		409.57	-0.211783	0.262625	-0.80641	0.420007	0.776203		576	315	491	359	458	387	496	320	752	322	239	246
D130043K22Rik		0.575618	0.326996	3.08371	0.10604	0.915551	NA		3.25986	0	0	0	0	0	5	0	0	0	0	0
Gmnn		92.8435	0.222848	0.447602	0.497871	0.618575	0.883615		92	92	37	90	35	113	191	122	100	37	67	128
Acot13		4704.74	0.278346	0.174312	1.59683	0.110304	0.46628		4403	4192	3997	4009	3826	4034	4749	5101	4303	5759	5099	6388
Zfp184		9.70185	1.46769	1.31902	1.11271	0.265832	NA		0	0	0	22	2	4	35	22	24	12	0	7
Cyp27b1		10.2681	0.999538	1.56183	0.639978	0.522187	NA		0	0	25	8	0	0	7	18	2	24	27	0
Cdk4		1406.73	0.243067	0.160407	1.51531	0.129693	0.494313		1483.11	1262.04	1454.06	1179.96	1021.69	1284.7	1984.18	1883.8	1967.66	1312.31	1017.6	1187.1
B4galnt1		27.9225	1.30565	0.968303	1.34839	0.177532	0.564554		28.7392	6	0	26.0451	19.6004	4	43.6159	31.5056	81.2155	141.859	0	10
Mettl1		439.629	0.102669	0.175854	0.583831	0.559334	0.854949		409.969	427.932	361.035	366.234	404.038	406.763	449.199	467.617	562.451	387.551	596.996	424.261
Tspan31		1036.01	0.183805	0.117469	1.56471	0.11765	0.478352		1039.9	1062.96	1011.02	892.461	863.625	721.974	1275.36	1298.62	1405.38	1129.47	852.402	1016.9
Kif5b		7877.59	-0.144709	0.102252	-1.41522	0.157003	0.534591		8413.91	6603.36	7778.66	8397.54	7430.54	6960.91	8796.29	7867.55	10702.5	8120.54	7051.57	6759.13
Saal1		232.194	0.67736	0.186921	3.62377	0.000290343	0.0230822		165.33	183	245.001	189	247	146	320.896	378.887	239	266.001	164	240.946
Tph2		6.55951	-0.506514	1.65177	-0.306649	0.75911	NA		4	3	36	0	5	0	2	28	7	0	0	0
Krt23		1.09855	1.61141	3.02982	0.531849	0.594831	NA		0	0	0	3	0	0	0	0	13	0	0	0
Cnp		1044.39	0.033355	0.262873	0.126886	0.89903	0.980531		1166.03	611.227	1238.03	546	1352	1217.02	1198.02	743.188	2181.12	857.044	1295.02	535.026
Odad4		25.4994	-1.18974	0.889348	-1.33777	0.180971	0.568876		13	9	20.0662	41.139	19.3172	23.1885	25.1352	1	7.14426	7.43503	10.0177	28.9653
Sulf2		658.546	-0.267113	0.295635	-0.903524	0.366248	0.740745		749	333.214	733	787.999	721	638	1099	862.393	1200	357.198	361.205	295
Sod2		9850.12	0.0403	0.114611	0.351624	0.72512	0.924918		10981	8982.88	10566.7	8561.86	8462.58	9026.96	10061.8	9061.92	11272.6	10335.6	8524.46	12648.2
Tmco6		188.313	0.254599	0.331893	0.767113	0.443014	0.789745		156	223	121	101	113	121	226	174.005	257	221	242	261
Stambp		421.805	0.210964	0.185128	1.13956	0.25447	0.650447		507	330	246.063	495	394	336.557	578	529	482.033	430.689	340	437.202
Ezh1		1227.72	-0.247597	0.138531	-1.7873	0.0738884	0.395123		1310	1072	1346	1071	1398	1567	1204	1209	1354	1121	873	1191
Hap1		15.8144	-0.924229	0.959498	-0.963243	0.335426	NA		13	20	17	9	37	2	34.9999	21	22	4	1	0
P3h4		314.543	-0.297882	0.343429	-0.867376	0.385736	0.753591		283	285	345	236	281	254	527	546	421	193	146	193
Ctnnb1		10881.3	0.104647	0.140029	0.747324	0.454868	0.79654		12633	9499	12980.7	10373	11931.5	9834	12484	11543	14287.9	9064	8006	8556
Eif1b		963.221	0.335328	0.167892	1.99728	0.0457946	0.327828		1003	794	781	809	783	746	1021	921	1126	1191	932	1440
Klk4		0	NA	NA	NA	NA	NA		0	0	0	0	0	0	0	0	0	0	0	0
Chrd		118.074	0.183333	0.297383	0.616489	0.537572	0.841039		88	73	106	121	141	110	182	181	148	57	128	96
Psmd2		8554.58	0.225207	0.157244	1.43221	0.152084	0.530927		9593	8179.98	8534	7546.94	8209	7802	9225	8044	11006	8919	7169	7408
Syngr3		2.76476	2.47979	1.6941	1.46378	0.143254	NA		1	0	0	3	0	1	5	7	6	0	10	0
Vars		618.317	0.170437	0.171954	0.991174	0.321601	0.710953		801	404	480.001	524	612	628	779	649	1219	557	442	548
Vwa7		100.554	-0.385229	0.433308	-0.889044	0.373979	0.745002		241.006	54.0333	38.008	79.4338	183.054	79.329	79.8538	97.8126	84.8607	54.741	85.0028	128.074
Hspa1l		562.056	-0.122192	0.176011	-0.694229	0.487539	0.816083		723.409	646.655	445.634	610.11	448.145	496.742	586	498.365	807.565	491.832	453.651	555.112
Slc44a4		0.446436	-2.32888	3.06993	-0.75861	0.448086	NA		0	0	0	0	0	5	0	0	0	0	0	0
Msh5		27.1844	0.805469	1.19002	0.676854	0.498499	0.822058		24	0	28	13	35	8	1	9	31	32	11	0
Abhd16a		1235.02	-0.0236257	0.119906	-0.197036	0.8438	0.962202		1387	935	1253	1130	1292	1127	1512	1311	1618	1166	979.001	1212
Neu1		408.692	-0.122284	0.167329	-0.730802	0.4649	0.802973		360	399	406	453	415	400	373.999	427	473	394	257	563
Ddah2		418.644	0.139133	0.25942	0.536324	0.591735	0.870918		500	262	600	371	388	286	695	709	626	236	306	239
Clic1		1015.05	0.233296	0.195225	1.19501	0.232082	0.627616		1030	598.011	1252.99	883.012	900.005	799	1737.48	1674	1254	976.159	663.009	763
Lsm2		221.114	0.418809	0.278531	1.50363	0.132676	0.498764		302.063	153	249.497	207.189	117.027	105.105	246.185	331.12	289.6	214.718	145.006	331.289
Pole		137.975	0.705539	0.49602	1.4224	0.15491	0.532164		137.016	104.006	41.0024	103.001	115.339	110.006	278.789	170	189	122.002	22	172
Atp1a2		47283.4	-0.201642	0.148465	-1.35818	0.174408	0.559411		57940.7	40955.5	45316.8	42244.7	47663.2	52951.7	39642.9	34048.3	59892.3	48774.4	39891.9	58154
Atp1a4		51.6778	0.715047	0.521057	1.3723	0.16997	0.554104		48.0029	60.0049	37	54.0062	8.00191	17.0005	88.0073	132	42.0057	38	68.0031	34.0011
Casq1		236994	0.142728	0.143914	0.991761	0.321314	0.710953		236503	240044	254618	202902	191698	223612	251646	239076	272325	252512	212204	245319
Stx1a		45.6693	0.259803	0.482234	0.538748	0.590061	0.870165		33	20	71	42	32	59	41	77	71	20	66	17
Ceacam9		0	NA	NA	NA	NA	NA		0	0	0	0	0	0	0	0	0	0	0	0
Zfp775		161.466	0.150019	0.333519	0.449805	0.652851	0.896193		153	119	218	163	133	161	122	89	175	217	99	246
Scube2		153.313	-0.0597578	0.543548	-0.10994	0.912457	0.982773		92	132	122	110	214	187	347	349	172	84	23	29
Mrpl49		1086.39	-0.0936902	0.132965	-0.704624	0.481044	0.813186		1254	1173	1246	981	1057	797	1260	1151.86	1205	992	869	1083.01
Dennd2c		177.954	-0.476384	0.276635	-1.72207	0.0850577	0.420181		312	205	210.891	149	143	193	227.578	228	169	70	125.022	124.797
Mark3		1864.02	0.0214474	0.141696	0.151363	0.87969	0.972887		2366.46	1666.78	1637	1572	1744.86	1571	1932.96	1820.01	2541	1973	1589.16	2018.09
Gatad1		2244.03	0.0982047	0.130504	0.752503	0.451749	0.794393		2204.09	1995	2387	1837.54	1964	2150.55	2481	2148.75	2968.92	2258	1839.03	2768
Pcdha10		0	NA	NA	NA	NA	NA		0	0	0	0	0	0	0	0	0	0	0	0
2310003L06Rik		0.780595	3.04082	3.03879	1.00067	0.316987	NA		0	0	0	0	0	0	11	0	0	0	0	0
M6pr		1716.65	0.196396	0.0862469	2.27714	0.022778	0.239413		1737	1333	1613	1495	1594	1498	2081	1924	2251	1944	1711	1567
Lrrc8a		577.702	0.0673515	0.267866	0.251438	0.801476	0.951814		755.488	247.423	525.581	553.01	562.272	662.637	339.88	511.253	900.911	699.763	435.879	787.658
Mc5r		249.698	0.0836661	0.323823	0.25837	0.796121	0.949735		427	214	210	193	259	120	190	415	168	387	173	249
Ppp2r1a		2820.45	0.321994	0.204697	1.57303	0.115713	0.475492		3052	2409	2497	2670	2404	2683	3181	2728	4377	2497	2214.01	2531
Fance		229.54	0.256154	0.262443	0.97604	0.329045	0.715795		269	144	129.01	204.718	229	229	254.657	254	325.001	303	189	203.176
Tinf2		552.079	-0.185765	0.210102	-0.884168	0.376606	0.746489		483.798	542.104	658.369	433.019	394.339	503.422	574.122	619.542	566.814	602.072	622.042	519.74
Tssk4		1.59815	-1.25185	2.77758	-0.450699	0.652206	NA		7	5	0	0	0	0	1	5	0	0	0	0
Hapln4		17.1964	-0.774587	1.27877	-0.605727	0.544696	0.844376		24	0	50	7	0	50	15	0	30	20	17	0
Dus3l		366.146	0.0152375	0.196897	0.0773881	0.938315	0.987177		391.999	398	408.001	201	364	362	420	363	358	489.999	363	286
Gtpbp3		188.054	0.143163	0.225063	0.636101	0.524711	0.835752		186.033	181.069	182.071	152.113	139.116	156.014	233.168	211.03	272.056	129.16	239.306	182.266
Tgfbr1		1281.19	-0.0210183	0.118723	-0.177037	0.859479	0.96562		1290	1062	1585	990	1158.09	1175	1453	1280	1782	1341	1102	1288
Homer1		3135.7	-0.532076	0.134004	-3.9706	7.17e-05	0.010449		3894.03	3546.06	3013.07	3556.16	3617.03	3384.19	2507.1	3207.02	3530.02	2637.01	2192	2249.02
Rad51c		32.8205	-0.486152	0.683392	-0.711381	0.476848	0.810316		65.8739	13.0019	59.0278	28.0014	9.00345	38.2417	55.899	22.0175	16	12.6077	13.0033	21
Gabrb2		17.1043	0.408437	1.13812	0.358871	0.719692	0.923466		17	9	1	1	18	18	29.0019	70	31	0	13	0
Cav1		16331.2	-0.0812846	0.148959	-0.545686	0.585282	0.866039		19487	11108	17672	16069	17736.1	15216	23052	20933	23043	13939	10813	11142
Arpp19		3127.43	0.195345	0.146566	1.33282	0.182592	0.571598		3231.99	2698	3810.99	2648	2677	2538	3524	3446	3259	3458	2717	3364
Bcl2l1		579.804	-0.0597697	0.298713	-0.200091	0.84141	0.961619		583.999	355	502	398	759.001	603.919	417	394	1092	705	378	717
Khsrp		477.51	-0.10303	0.159125	-0.647479	0.517322	0.832746		609.867	383.975	519	390.692	557.966	411	580.977	455.923	769	346.995	355.977	452.909
Dio2		158.989	-0.1942	0.342841	-0.566444	0.571092	0.860765		137	111	216	212	204	106	255	290	182	86	82	75
Ccdc124		1573.66	0.00871506	0.134012	0.0650319	0.948149	0.988635		1640	1646	1404	1338	1518	1471	1612	1680	1653	1778	1511	1546
Cct4		5683.1	0.242499	0.112055	2.16411	0.0304561	0.271082		5402	4417	6307	4260.01	5322	4866	6611.01	6175.01	6758	6592	5576.01	6094
0610009B22Rik		1029.56	0.0251929	0.143261	0.175853	0.86041	0.965833		1114	905	1172	899	1058	777	1077	1311	1097	1218	723	1073
Cpt1c		84.7496	0.689605	0.376207	1.83305	0.0667952	0.379301		64.0001	40	118.076	29	96.466	81.0438	145	140	107.027	65.9422	40	101.675
Twist2		36.4368	0.0125988	0.633504	0.0198875	0.984133	0.995619		36	48	6	40	32	42	48	25	57	3	25	71
Zfp655		917.62	0.35828	0.170792	2.09776	0.0359265	0.291785		898.001	594	1015	707	691	719	1085	1095	1089	1037	918	1165
Rhoa		6145.82	0.0869802	0.0863184	1.00767	0.313614	0.704461		6211.29	4454.06	6829	5619	5929.12	5206	7605.88	7280.03	8730	5454.56	5544	5890
Zmiz1		1114.81	0.381805	0.266379	1.43331	0.151768	0.530696		997	568	1332	934	1064	1214	934	759	2068	1373	778	1232
Ankrd26		233.94	0.0158386	0.217615	0.0727827	0.941979	0.987177		255	144	267	225	276	205	289	311	314	145	197	208
Aldh16a1		199.377	0.782123	0.284903	2.74522	0.00604697	0.121915		187.37	95.073	176	134	118.374	215.217	248.774	207	320.216	215.002	195.194	204
Hnrnpa0		1384.14	0.424522	0.180382	2.35347	0.0185993	0.218143		1330	1077	1458	1035	1072	906	1551	1296	1518	1699	1816	1763
Prrg2		140.533	-0.432385	0.289778	-1.49213	0.135665	0.503509		186	99	173	154	125	92	172	202	168	123	86.9999	90
Hnrnph1		5278.15	0.0110367	0.135318	0.0815612	0.934996	0.986511		6636	5028	5819.99	4791.98	4735.01	4579.99	5984.98	6551	5835.89	4487.99	4908.99	4134
Ift43		245.884	-0.217621	0.182229	-1.19422	0.232392	0.628091		262	192	322	301	253	207	287	285	274	275	159	165
Id3		655.449	0.0357496	0.173476	0.206079	0.83673	0.960819		775	421	913	619	533	499	784	698	848	552	655	643
Tcap		22416	-0.0509649	0.273888	-0.186079	0.852383	0.964306		19208	19533	19049	16842	28373	27865	16133	16704	13180	27642	28263	28305
Arid1a		948.244	-0.00666541	0.149511	-0.0445814	0.964441	0.991399		1125	738.001	909.004	990	815	823.957	943	817	1492.04	1023	730	1092.21
Crlf1		44.9507	-0.204738	0.529409	-0.386728	0.698957	0.914371		73	39	8	45	46	32.0001	56	63	74	37	27	23
Ctsd		16224.4	-0.0697242	0.0839806	-0.830241	0.406403	0.766972		18340.2	13799.9	16011.6	15545.9	16373.8	16166	17871	15822	21621	15750.3	12591.4	16034
Rplp1		15734	0.594831	0.17599	3.37991	0.000725091	0.0405819		12041	12223	13064	10404	12417	11961	18179	19716	14440.9	23455	19442	20185
Cabs1		0	NA	NA	NA	NA	NA		0	0	0	0	0	0	0	0	0	0	0	0
Hmgcll1		26.8538	-0.689454	0.92481	-0.745509	0.455964	0.797282		32	26	0	17	8	25	51	19	17	16	14	6
Ttc9b		0	NA	NA	NA	NA	NA		0	0	0	0	0	0	0	0	0	0	0	0
Phox2a		2.35129	0.960267	1.98674	0.483338	0.628856	NA		0	0	0	3	6	0	0	9	5	1	0	5
Abhd8		344.271	0.0381716	0.149643	0.255084	0.798658	0.950621		376.001	269.007	313	306.001	376.061	320.005	438.013	335.006	511.009	290.331	340.442	298.057
Ift22		177.38	-0.0484495	0.24313	-0.199274	0.842048	0.961619		219	111	215	162	133	104	250	242	252	139	157	183
Fzd3		120.702	-0.225402	0.406724	-0.55419	0.579449	0.863354		159.009	96.0038	201.008	91.0029	87.5706	131.002	108.33	107.003	153.003	87.0107	206.01	24.0125
1700008O03Rik		0.750362	-2.57682	3.05279	-0.844086	0.398621	NA		0	0	0	2	0	5.08355	0	0	1.00084	0	0	0
Mid1ip1		312.037	-0.960405	0.247813	-3.87553	0.000106395	0.01295		586	245	619	458	277	282	230	171	400	175	188	180
Ap2s1		924.67	0.423059	0.171349	2.46899	0.0135493	0.188735		880	740	818	744	753	626	1306	1037	925	1104	808	1379
Fgfrl1		618.551	0.604888	0.189597	3.19038	0.00142086	0.058038		458	476	491	354	550	528	740	544	984	823	591	913
Brme1		6.85303	-2.06402	1.64619	-1.25382	0.209909	NA		1	0	0	2	15	11	8	7	0	6	0	0
Fhl2		232.413	0.261335	0.291297	0.897142	0.369643	0.74242		151	247	134	166	243	189	299	313	391	256	261	138
Emc10		779.198	-0.0597147	0.180234	-0.331318	0.740404	0.930627		949	768	650	824	614	801	946	840	1071	511	675	725.001
Clstn3		69.1286	1.02127	0.694556	1.47039	0.141456	0.512201		63	18	81	38	58	9	86	88	153	15	10	132
Fbxw9		82.3245	0.631746	0.431598	1.46374	0.143266	0.515492		97	90.0528	55	65	75	24	132	100	105.459	75	127.395	25
Spib		11.2632	1.77971	1.35525	1.3132	0.189117	NA		8	3	1	7	9	3	4	0	7	110	0	0
Fnbp4		917.738	-0.0910818	0.167367	-0.544204	0.586301	0.866814		989	808	949	741	741	878.001	1110	857	1080	1122	669	1066
Cers4		390.32	-0.00155201	0.270234	-0.00574319	0.995418	0.998733		329.766	321.108	408.067	310.032	416.717	311.299	359.984	348.815	469.673	398.393	469.517	373
Scrn3		2070.65	-0.410636	0.147176	-2.7901	0.00526921	0.115198		2334.05	2263	1908	2304	2245	2227	2076	2213	2124	1522	1491	1886
Phax		1207.29	0.332758	0.161683	2.05808	0.0395821	0.305336		952.854	972.73	916	1109.83	969	1014	1399	1382	1375.74	1687	1213.26	1501.92
Tle1		574	0.223098	0.204065	1.09327	0.274274	0.668812		586.999	348	487.406	531	549	571.001	572	477	755	695	526	754.001
1700109H08Rik		147.042	0.651109	0.396543	1.64196	0.100597	0.445853		171.489	204.703	92.6792	91.0069	91.8122	157.135	148.01	140.02	97.0046	114.005	141.393	145.708
Relt		287.151	-0.763695	0.329889	-2.315	0.0206128	0.228719		480	296	419	328	224	179	237	256	310	185	112	273
Snrpb2		1451.65	0.223404	0.146566	1.52426	0.127445	0.491784		1250	1176	1441	1197.99	1204	1130	1757	1929	1263	2119	1454	1647
Ubc		15817.5	-0.207431	0.181515	-1.14278	0.25313	0.649091		16961	14069.5	11378	11991.4	16742.5	20487	17705.5	14693	23321.1	14617.2	11935.8	15603.5
Prpf31		922.077	0.0104057	0.162296	0.0641152	0.948878	0.988807		997	771	972	770.001	808	850	1073	1305	1035	1024	891	622
Sertad1		261.226	0.342826	0.222098	1.54358	0.12269	0.485595		281	138	352	204	163	212	314	284	299	273	350	287
Carhsp1		926.675	0.120896	0.152599	0.792247	0.428217	0.780212		938	753	992	897	996	579	1167	1187	1490	788	715	831
Elk3		1168.92	-0.0768782	0.140595	-0.546808	0.584511	0.865541		1422.59	939.507	1408	1381.29	1124.57	1102.4	1392.62	1268.08	1316.45	1171	775	860.848
Herpud2		1838.88	0.21282	0.181179	1.17464	0.24014	0.636863		1835	1555.01	1900	1438	1533	1665	1717.99	1435	2267	2203	1807	2595
Rdh13		741.209	-0.382132	0.197922	-1.93072	0.053518	0.344129		817.001	832.049	776	788.001	807.207	642.001	711.123	692	948.002	918.001	356.01	579.002
Adam21		1.77096	0.342977	2.76534	0.124027	0.901294	NA		0	8	0	0	0	0	0	10	2	0	1	0
Nutf2		223.914	-0.222049	0.282916	-0.784859	0.432537	0.782054		125.941	200.945	293.316	136.931	203.293	230.984	316.793	257.367	273.696	203.055	181.756	225.144
Fut1		1.43699	0.957826	2.50336	0.382616	0.702004	NA		3.16967	0	0	3.00085	0	1.00232	0	0	14.0102	0	1	0
Arpc5		1880.68	0.336543	0.159428	2.11094	0.0347776	0.288314		1653	1123	2481	1585	1401	1498	2553	2246	2058	2652	1944	1651
Rnf151		0.795355	3.04977	3.03858	1.00368	0.315531	NA		0	0	0	0	0	0	0	0	3	0	6	0
Elavl2		22.1532	-0.501417	1.09613	-0.457441	0.647354	0.894331		0	22	69	1	23	24	16	18	26	16	9	0
Pou2f2		71.1071	1.3222	0.604894	2.18584	0.028827	0.265012		45.2066	27.421	28.2038	27.071	37.41	58.1107	72.1619	22.065	42.1631	292.681	62.1181	77.7118
Mgst1		916.262	0.813118	0.251296	3.2357	0.00121345	0.0539004		601	489	1046	603	638	502	1694	1269	1263	1059	492	1533
Nfib		4975.77	0.511788	0.258755	1.97789	0.0479414	0.328638		5061	3621	3466	4437.02	3205.01	3378	4428	3860.07	4382	8359.02	6373	8230.08
Htr3b		0.80729	3.08053	3.03782	1.01406	0.310555	NA		0	0	0	0	0	0	2	0	0	8	0	0
Rab25		3.41831	-0.844868	2.17418	-0.388592	0.697578	NA		0	11	0	1	0	9	0	0	9	8	0	0
Ubqln4		1687.99	-0.139241	0.147574	-0.94353	0.34541	0.72663		2062	1737	1872	1579	1631	1653	1532	1155	2521	1394	1490	1761
Rbfox1		4142.06	-0.613758	0.128982	-4.75849	1.95e-06	0.000758068		5119	4272	3778	4093	4878	4428	3707	2795	4912.01	3886	2918	4222
Rps18		11460.8	0.528272	0.196157	2.69311	0.007079	0.130275		9026.94	8494.12	9491	8180.85	9324.97	9508.34	12737.9	14323.7	8878.73	17296.2	13575	15314.7
Rpl10		2142.92	0.378467	0.157176	2.40791	0.0160442	0.204949		1661.62	1778.89	2407.16	1421.37	1710.04	1734.58	2414.19	3285.38	2357.08	2462.17	2265.6	2316
Rps15a		12941.3	0.473852	0.20852	2.27245	0.0230592	0.240304		8927	9793.25	12307.7	8525.91	11060.2	9820.44	14320.4	17157.7	10020.2	20588.6	15497.9	16592.9
Ncaph2		1721.86	0.0550214	0.114297	0.48139	0.63024	0.88712		1743.09	1362.68	1695.01	1704.28	1615.59	1708.34	1933.36	1754.78	2418.2	1722.01	1451.1	1653.71
Hipk1		2084.5	-0.151447	0.233892	-0.647508	0.517303	0.832746		2356	1480.22	1517	1602	2198	2871.01	1711	1587	2893.6	2772	1737.02	2037
Gprc5b		1300.82	-0.108097	0.173355	-0.623557	0.532918	0.839177		1325	994	1554	1173	1323.09	1517.2	1625.65	1175.33	2141.7	1165.82	993.488	839
Man1a2		1019.87	-0.406288	0.188635	-2.15383	0.0312538	0.272633		955	950	1241	845	1072	892	1298	1032	1513	861	828	671
Ceacam5		0	NA	NA	NA	NA	NA		0	0	0	0	0	0	0	0	0	0	0	0
Tppp2		12.681	0.0782453	1.18635	0.0659546	0.947414	NA		7	11	0	3	26	31	15	0	0	23	6	28
Acyp1		935.372	0.357909	0.174981	2.04541	0.040814	0.308897		980	725	766	713	878	680	971.001	1089	942	1300	886	1274
Cldn13		0	NA	NA	NA	NA	NA		0	0	0	0	0	0	0	0	0	0	0	0
Cd163		612.8	0.216823	0.306318	0.707835	0.479048	0.812268		441	378	514	435.151	662	901	793.215	1005.5	1461.4	308	455.001	317.144
Hdac5		1044.56	0.0406165	0.133583	0.304054	0.761086	0.936269		1220	916	1078	1036	999.001	1015	1215	1007	1225	986.999	779	1064
Rala		1666.12	0.0720334	0.16536	0.435616	0.663115	0.899886		1658	1335	2003	1353	1487	1636	1701	1758	1821	1951	1360	1814
Clec3a		91.4987	0.865417	2.02644	0.427063	0.669334	0.901897		0	0	356	39	6	7	619	130	38	19	0	0
Vdac3		21530.6	0.0677928	0.138566	0.489245	0.624668	0.885713		21354	19786.6	22459.4	17893.5	20137	20027.6	22678.7	20395.9	21675	23997.2	21038.2	25358.6
Slc1a7		1.8775	-1.91391	2.6839	-0.713105	0.475781	NA		17.0489	0	0	0	2.17426	0	0	3.00537	0	2.02117	0	0
Vps72		538.76	-0.458477	0.171546	-2.67262	0.00752624	0.13553		588	615	674	423	608.006	556.007	626.01	583	601	415	456	303.999
Gabpa		1370.91	-0.0763872	0.168791	-0.452554	0.65087	0.895738		1423.02	1152	1393	1057	1380.01	1345	1665	1556	1675.82	1401.7	935.018	1434.04
Bmp7		77.558	0.460794	0.400245	1.15128	0.249617	0.646067		44.4653	34	42	73.3904	104.518	76	84	104.559	128.172	68.9584	136	37
Dynll1		2641.74	0.210775	0.124803	1.68886	0.0912454	0.429932		2431.48	2087.22	3504.98	2249.77	2450.09	2034.28	2874.81	2946.1	3501.04	2651.09	2614.95	2525.07
Pdcl		975.697	0.0520505	0.142225	0.365974	0.714384	0.921157		945	863	996	886	846	831	1226	1393	1001	1121	884	784
Tmem184b		783.203	-0.28807	0.228709	-1.25955	0.207832	0.600947		963	767.001	906	858	684.999	715	1020	773	1267	527.001	455	499
Gm5965		0	NA	NA	NA	NA	NA		0	0	0	0	0	0	0	0	0	0	0	0
Rsph14		0	NA	NA	NA	NA	NA		0	0	0	0	0	0	0	0	0	0	0	0
Nf2		1682.37	-0.513791	0.194402	-2.64294	0.00821901	0.143571		2127.46	1818.29	2083.78	1507.77	1782.38	1802.12	1686.57	1549.15	2624.4	1145	961.225	1092.4
Cabp7		29.5042	0.256955	0.766253	0.33534	0.737368	0.929399		29.8886	35.2299	12.2512	10.2665	25.7468	40.3748	33.9391	18.4844	5.0765	125.684	7.18318	8.39174
Zmat5		385.593	0.068396	0.212902	0.321256	0.748016	0.9327		312.111	316.77	405.749	327.734	388.253	414.625	439.061	360.516	372.924	395.316	538.817	305.608
Ewsr1		2603.91	0.166009	0.117892	1.40814	0.159089	0.538699		2532.83	2032	3158.97	2011	2047	2100	3384.8	3311.84	2909.82	2935	2766	2399
Ap1b1		1110.74	-0.015975	0.295517	-0.0540579	0.956889	0.990515		1437	1271	911	1243	1084	1151	1250	1111	1928	765	564	510
Derl3		6.85542	0.517828	1.49362	0.346694	0.728821	NA		5	0	14	0	3	4	1	13	21	0	8	0
Gstt4		1.52221	3.99978	2.58063	1.54993	0.121159	NA		0	0	0	0	0	0	2	0	12	3	0	4
Tbx1		71.928	1.00941	0.572897	1.76194	NA	NA		87	33	55	21	45	38	50	50	95.9999	40	33	303
Gnat2		15.4969	0.645343	0.890872	0.724395	0.468823	NA		20	17	0	13	11	5	35.0001	22	6	3.55945	26	8
Bcl2l13		2103.67	-0.13792	0.205995	-0.669532	0.503156	0.824781		2421.07	2173	1807	1948.84	2020	2340.33	2248.25	2004.94	3119.54	1875.41	1436	1598
2610028H24Rik		7.02429	-0.227075	1.57546	-0.144132	0.885396	NA		22.4485	0	0	0	21	3.83184	7.7478	9.6149	28.8014	2.06364	0	0
Spatc1l		0.379099	1.99893	3.07596	0.649854	0.515787	NA		0	0	0	0	0	0	0	5	0	0	0	0
Dqx1		27.0491	0.15935	0.799463	0.199321	0.842012	0.961619		10	2.005	47.0009	10.0836	16.0084	18.007	23.2801	15.0015	21.0115	24.0022	44.1269	25.0032
Ccl8		21.1562	1.1428	1.01293	1.12822	0.259227	0.654477		11	2	0	28	32	3	48	42	77	25	10	0
Lnpk		1786.39	0.0385599	0.166511	0.231576	0.816868	0.955184		1834	1644	1730	1353	1606	1573	2099	2345	2297	1833	1469	1623
Prr29		139.4	0.228	0.208395	1.09408	0.273921	0.668751		182	110	105	139	116	121	222	127	210	134	109	127
Mymk		124.015	0.571799	0.404649	1.41308	0.157633	0.535861		191	67	80	139	69	31	167	276	256	106	93	81
Fam163b		3.7171	-0.0691139	2.49237	-0.0277302	NA	NA		3	0	0	0	19	0	0	0	1	21	0	0
Trpm5		10.7367	-1.37128	1.25868	-1.08946	0.275949	NA		3	2	23	0	9	12	8	5	0	12	29	0
Ascl2		3.31379	1.37602	2.40584	0.571948	0.567357	NA		8	0	8	0	0	0	0	20	7	0	0	0
Rarres2		1081.66	0.249246	0.151033	1.65027	0.0988874	0.444351		1142.08	511.41	1158.83	1057.22	964.826	864.901	1508.43	1317.58	1354.12	1169.71	1053.97	1091
Pttg1ip		2021.93	-0.0791612	0.158984	-0.49792	0.618541	0.883615		1945	1358	2398	1751	2126	2031	2827	2186	2839	1828	1522	1695
Trpm2		11.2158	2.03298	1.2742	1.59549	0.110602	NA		14.0124	1	10.1549	3.01217	1	0	6.39759	0	4.05201	9	3.09592	17.0089
Ube2g2		2635.55	-0.352124	0.116085	-3.03333	0.00241871	0.0788872		3568	2576	2824.78	2597.25	2770	2872.57	2789.7	2419.91	3809.06	1939	1958	1844
Mpo		1.94334	1.11475	2.13294	0.522635	0.601229	NA		2.00006	1	0	3	0	1	3	0	0	0	0	12.0112
Lpo		0	NA	NA	NA	NA	NA		0	0	0	0	0	0	0	0	0	0	0	0
Met		774.69	-0.382601	0.214228	-1.78595	0.0741068	0.395521		763	631	843.999	904	758	664	1072	816	919	599	628	538
Slc16a12		83.2574	0.687653	0.532131	1.29226	0.196266	0.586946		67	39	60	103	71	30	193	147	180	6	62	89
Syn2		144.341	-0.217174	0.450663	-0.481898	0.629879	0.88712		224	112	75	108	199	113	157	120	87	92	107	173
Elk1		330.868	0.189309	0.154965	1.22163	0.221849	0.616402		300	334.024	352	240	260.003	301.009	349.684	411.117	433	359.014	295.955	351.036
Nav1		1171.01	-0.166065	0.255493	-0.649977	0.515707	0.831885		1269.09	684.89	1578.39	1085.39	945.189	1163.21	1241.35	1133.4	1563.34	1146.36	930.134	958.977
Tnpo1		2577.91	-0.261239	0.142925	-1.82781	0.067578	0.380997		3008	2293.97	2725	2349.07	2086	2589.01	3208	3058	3533	2471	1871	1905.02
Myod1		330.678	-0.0930248	0.278158	-0.334432	0.738054	0.929608		617	245	353	397	246	157	346	386	617	235	225	266
Otog		4.45538	0.187026	1.36329	0.137188	0.890883	NA		1.00233	0	2.00022	0	11.0027	4.00038	5.05648	1.00013	16.2077	8.03152	0	7.00015
Rnmt		1568.06	0.204025	0.174943	1.16624	0.243519	0.640113		1515	1244	1163	1321	1596	1445	1905	1838	1603	1681	1629	1702
Kcnq1		40.806	0.212392	0.683925	0.310549	0.756144	0.934543		29	35	17	22	32	46	52	33	48	34	11	20
Srp14		3966.15	0.319072	0.183693	1.73699	0.0823892	0.413483		3520	3051	3975	3000	3569	3341	3985	4224	3411	5157	4513	5358
6330409D20Rik		4.20567	-0.486513	1.6503	-0.294802	0.768145	NA		4	3	0	15	0	6	2	10	0	0	0	10
Cdk9		547.528	0.0356119	0.200384	0.177719	0.858944	0.965484		694.329	538	517.445	573	411	445.019	481.023	512	742.072	501.003	534.252	568
Tor2a		228.895	0.0572887	0.226637	0.252777	0.800441	0.95139		271.909	181	240.011	194.307	169.49	162.021	316.959	305	291	313	128.608	219
Fpgs		215.642	-0.134185	0.2974	-0.451195	0.651849	0.895971		230	267	215	207	172	162	244	275	359	149	182	107
Mrtfb		1588.03	-0.242408	0.190617	-1.2717	0.20348	0.59769		2061.68	1666.23	1473.35	1961.48	1479.31	1487.58	1428.46	1446.95	2028.76	1459.34	1257.27	1128.61
Cbx5		2048.23	0.103448	0.214356	0.4826	0.62938	0.887104		2297.01	2098	2421	1975	1596	1520	2590.42	2568	2768	1837.3	1410	1396.53
Odam		0	NA	NA	NA	NA	NA		0	0	0	0	0	0	0	0	0	0	0	0
Apobec3		683.808	0.326575	0.191931	1.70153	0.0888444	0.426529		728.768	584.184	544.203	579.868	365.084	509.362	794.875	709.267	853.346	1102.78	763.059	757.429
St6galnac1		2.64253	1.18838	2.88839	0.411433	0.680755	NA		0	0	0	0	0	9.02089	0	7.00351	0	0	0	14.0024
Taf7l		4.63482	1.64879	2.30045	0.716724	0.473544	NA		0	0	0	0	0	15	0	0	0	20	6	14
Sardh		111.403	0.229585	0.46509	0.493636	0.621563	0.885178		92	89	61	84	82	88	199.61	173	247.594	40	83	65
Vav2		168.987	-0.842745	0.466487	-1.80658	0.0708279	0.388738		171	106	212	123	150	175	194	154	357.914	93	54	61
Tex15		10.0102	-0.34386	1.48139	-0.232121	0.816444	NA		14	2	0	0	10	3	21	9	0	15	6	0
Ppp2cb		996.109	-0.101022	0.111126	-0.90908	0.363308	0.739267		1099	831	1047	859	1059	1081	1027	1121	1395	1034	693	840
G0s2		782.028	-0.527834	0.340924	-1.54825	0.121563	0.48343		1320	652	1382	1306	337	449	618	770	1570	456	305	540
Dmap1		420.552	0.0997048	0.156163	0.638465	0.523171	0.835507		510	328	429	370	373	367	579	543	431	419	393	339
Pla2g12b		16.357	-1.58277	1.37343	-1.15242	0.249149	NA		3	27	77	20	0	9	43	14	2	0	0	0
Mcu		1033.15	-0.145798	0.112511	-1.29586	0.195024	0.58557		1145	932	1229	997.578	988.186	1058	1240	1204.76	1312.02	892	681	855
Oit3		33.2005	0.911693	1.05228	0.866395	0.386274	0.753818		32	15	0	44	35	9	62	69	26	8	2	1
Tex11		0.6022	-2.76433	3.05279	-0.905509	0.365196	NA		0	0	0	5	0	2	0	0	0	0	0	0
Bcr		231.195	0.144977	0.309639	0.468212	0.639633	0.891054		308	160	335	251	273	264	300	154	508	165	99	97.0001
Fxyd5		347.199	-0.0943887	0.286426	-0.32954	0.741748	0.930907		406.027	205.005	490.001	392	293	296.682	508.02	374	351	466	226	164
Kcnd1		23.4501	0.14652	0.610752	0.2399	0.810407	0.953952		31.0011	26.0022	15.4232	12.0004	18.106	30.0013	51.0018	24.0016	49.002	5.17318	6.0004	20.0011
Tfcp2		343.667	-0.453416	0.207218	-2.18811	0.0286613	0.264927		291.124	310.451	338.604	344.586	357.346	391.744	312.699	381.773	412.767	305.142	246.336	335.368
Pou6f2		2.04831	-1.3654	1.8874	-0.723432	0.469415	NA		10	0	0	1	1	6.0031	6.38095	1	1.01441	0	0	0
Pou6f1		298.362	-0.462579	0.194525	-2.378	0.017407	0.21179		480.634	273	471.005	204	390.046	278.447	328.08	239	304.002	182.001	220.006	271.485
Ubp1		1072.32	-0.0934023	0.133994	-0.697064	0.485762	0.815591		1266.91	729	904.999	1059.98	1107.1	941.001	1291.09	1082.74	1303.96	1208	961.624	1080
Nuak2		52.7066	0.301114	0.442354	0.680708	0.496056	0.821587		38	68	71	38	21	43	55	65	140	73	30	19
Cilk1		484.539	0.463617	0.23486	1.97401	0.0483807	0.330055		421	316	409	333.489	524	558.029	563.001	625	673.001	472	514	318.003
Sdhb		16280.4	-0.0324948	0.121034	-0.268476	0.788333	0.946522		17447	13366	17447	15118	15821	16215	17016	16789	16267	16499	14210	18640
Cox4i2		109.407	-0.189739	0.414197	-0.458089	0.646889	0.894305		121	78	290	68	71	69	143	181	144	42	89	61
Snap47		790.02	-0.227345	0.150379	-1.51181	0.130581	0.495738		817	730	959	636	917	755	1059	906	929	651	560	621
Wnt3a		0	NA	NA	NA	NA	NA		0	0	0	0	0	0	0	0	0	0	0	0
Kdsr		293.974	0.129351	0.221767	0.583275	0.559708	0.85496		231.374	207.325	264.006	351.738	284	271.065	318.002	284.004	277	450.002	253.34	318.003
Vps4b		1418.2	-0.0155878	0.247943	-0.0628685	0.949871	0.989105		1342	988.999	1667	981	1078	1204	1572	1556	1731	1535	1607	1314
Rps25		20313.4	0.686189	0.204571	3.35427	0.000795733	0.0434918		15493.5	13972	15750.5	14523.9	16005.8	14669.9	22041.4	26289.9	15831.5	32832.2	26187.8	27012.5
Nxf2		0.613889	-2.80311	3.05138	-0.918637	0.358285	NA		8	0	0	0	0	0	0	0	0	0	0	0
Tafazzin		1535.65	-0.242477	0.134938	-1.79695	0.0723431	0.392193		1833.15	1364	1834	1396	1399	1422.19	1620	1444	1633	1517.05	1267.41	1607.59
Kif19a		89.5699	0.203132	0.554114	0.366588	0.713926	0.921087		113	40	131	27	111	89	107	34	235	84	128	10
Aldh3a2		778.883	-0.214923	0.196027	-1.0964	0.272904	0.66815		939	491	861	734	1037	760	959	1077	1014	582	572	465
Zmynd10		3.0778	-1.12478	2.53809	-0.443158	0.657652	NA		16	0	0	0	0	0	6	0	5	0	1	0
Tmem115		501.327	-0.0479565	0.130474	-0.367557	0.713204	0.9205		567	434	437	502	497	507	615	440	629	523	440	447
Hyal2		318.398	-0.330361	0.204917	-1.61217	0.106925	0.458924		426	244	267	369	257	293	390	347	538	266	214	250
Ifrd2		1092.21	-0.469216	0.165546	-2.83436	0.00459181	0.107619		1114	1321	1257	878	1073	1003	978	1022	1187	945	886	1201
Hyal1		121.191	-0.573951	0.280612	-2.04536	0.0408197	0.308897		137.635	98.5993	109.145	119.511	87.0545	189.323	121.293	141.995	199.825	102.022	55.3308	92.457
Tusc2		752.202	-0.0313618	0.130924	-0.239543	0.810684	0.953952		696	643	846	646	668	783	692	656	1015	766	744	911
Nprl2		272.163	-0.0170218	0.192269	-0.0885311	0.929455	0.98605		275	291	327	313	251	205	305	226	411	199	249	235
Slc38a3		1626.07	-0.182482	0.160255	-1.1387	0.254829	0.650623		2097	1643	1465	1276	1620	1770	1621	1293	2073	1811	1299	1507
Cacna2d2		54.6929	-1.63854	0.614828	-2.66504	0.00769784	0.137734		25.0006	18.0013	56.0023	51.002	42.0009	50.0278	77.0371	46.0035	70.0027	33.001	10.0007	19.0008
Rassf1		753.716	-0.0478649	0.178321	-0.26842	0.788376	0.946522		875.045	543	1041	814.291	544.122	522.733	858.438	652.418	1044.43	757.607	577.461	946
Epn3		6.06057	-0.243226	1.56886	-0.155034	0.876795	NA		31.3188	4	0	0	10	0	8	15	6	6	0	0
Rnf112		29.5512	0.218178	0.870406	0.250663	0.802075	0.952039		24	21	32	24	26	13	71	122	32	5	4	0
Slc3a2		983.769	0.00661805	0.234708	0.0281969	0.977505	0.99377		1088.95	711.017	1273.9	744.596	1010.95	820.187	869.519	894.175	1700.4	1060.58	711.941	866.236
Nxf1		2583.06	0.511839	0.229386	2.23134	0.0256587	0.252274		2685	2159	2665	1920	2462	2525	2828	2553	2702	2937	1887	2325
Stx5a		1242.63	0.495383	0.163767	3.02493	0.00248693	0.0802659		1127.11	767.002	1186.44	871	1143.05	1023.47	1763.46	1527	1267.16	1506.08	1257.89	1431
Slc47a1		811.462	-0.770075	0.161264	-4.77525	1.79e-06	0.000738635		1025	1057	1057	1024	638.681	991	624.999	616	694.999	652	506.865	705
Pifo		4.33611	-1.05301	1.88537	-0.558515	0.576493	NA		10	0	0	23	1	0	7	8	0	0	3	0
Tnfrsf13b		37.3288	0.908389	0.705838	1.28697	0.198106	0.590269		8	12	15	50	10	40	46	62	18	209	27	8
Spire2		22.5826	0.395073	0.598215	0.66042	0.508984	0.827377		24	18	52	10	9	5	23	19	47	33	30	10
Prox1		216.558	0.103397	0.224774	0.460003	0.645514	0.893616		262	152	206	220	128	225	336	185	336	205	207	176
Raver1		471	0.00103908	0.20553	0.0050556	0.995966	0.998733		499	562	374.099	575	351	335.063	548.714	506	805.586	436.271	334	396
2610507B11Rik		10718.3	-0.370802	0.137701	-2.6928	0.00708545	0.130275		13727	12347	12524	11939	10721	11015	10735	8829	16121	7514	6954	7774
AI597479		916.914	-0.204288	0.106118	-1.9251	0.0542167	0.346077		1187	764	1028	816	968	954	1025	802	1153	843	721	820
Tmem86a		202.557	0.157461	0.208222	0.756214	0.449521	0.792952		181	145	242	136	230	192	260	172	251	269	166	202
Optc		5.48573	0.717547	1.37517	0.521787	0.601818	NA		4	1	0	1	4	16	3	12	17	4	0	0
Tex14		12.0372	0.227869	1.81642	0.125449	0.900168	NA		34	20	0	0.357121	3	0	5	48	5	0	0	0
Ifi35		284.454	0.0141934	0.240974	0.0588999	0.953032	0.989746		342	139	302	378	242	272	377	264	334	266	183	335
Rdm1		620.019	0.149079	0.203098	0.734027	0.462932	0.802056		708	459	539	432.001	514	690	735.999	665	537	690	514	968
Nedd8		3453.24	0.186818	0.161252	1.15855	0.246641	0.643482		3445	3177	3067	3031	3339	2717	3727	4157.99	3033	4028	3480	3877
Gosr1		736.73	-0.0860995	0.239905	-0.35889	0.719677	0.923466		890	550	724	683	639	677	851	743	1175	690	494	608
Mrpl52		696.1	0.307022	0.164581	1.86548	0.0621148	0.366894		555	671	753	557	631	434	822	864	796	765	704	801
Spaca7		0	NA	NA	NA	NA	NA		0	0	0	0	0	0	0	0	0	0	0	0
Kansl3		1194.02	-0.409633	0.182721	-2.24184	0.0249714	0.250107		1627	951.001	1054	1089	1338	1288	1288.96	969	1623	1190	801	1005
Eya4		2154.16	-0.217075	0.143825	-1.5093	0.131223	0.497042		2074	2364	2361.49	2077.33	1946	1890.88	2473.11	2186.68	2185.6	2252.27	2202.15	1651.74
Ebf3		534.512	-0.44571	0.264099	-1.68766	0.0914758	0.430228		532.093	379.038	688.041	673.164	441.15	359.013	601.087	537.095	600.063	521.209	349.098	515.08
Myt1		0	NA	NA	NA	NA	NA		0	0	0	0	0	0	0	0	0	0	0	0
Faf1		2506.38	0.203505	0.170614	1.19278	0.232956	0.628673		2149	2386	2076	2227	2361	2458	2587	2293	2667	2771	2644	3063
Gm266		54.6614	0.635747	0.368153	1.72686	0.0841935	0.418103		53	38	38	46	39	34	74	93	77	105	54	20
Tsacc		158.737	-0.0545704	0.237697	-0.22958	0.818418	0.955482		175.989	163	155	119	165.737	138.799	119	231	138.757	182.976	145	158
Mettl16		531.093	-0.249088	0.354995	-0.701667	0.482887	0.813932		671.015	521.636	426.109	555.988	482.532	445.59	598.367	589.983	885	298.836	412.151	202.203
Dazl		4.91568	-2.31502	1.86315	-1.24253	0.214041	NA		12	0	0	0	6	2	1	11	0	0	5	0
Apol7a		0.153472	-1.06868	3.11654	-0.342907	0.731669	NA		2	0	0	0	0	0	0	0	0	0	0	0
Pigyl		400.938	0.163535	0.215542	0.758714	0.448024	0.79226		461	246	502	371	361	275	498	518	304	498	427	362
Rbm25		4618.59	0.434711	0.200574	2.16733	0.0302094	0.269855		4625.32	3512.09	4102.38	3651.4	3808.6	3424.47	4730.91	4012.12	4135.6	7097.01	5472.02	6146.01
Psen2		290.183	0.678263	0.244425	2.77493	0.00552137	0.117231		299.071	211	261	205	264	141	313.596	350	390	385.163	349.002	241.393
Acaa1b		22.4281	0.822274	0.893129	0.920666	0.357225	0.735124		10.1905	5.27331	49.1038	4.16393	16.6657	1.13751	33.4602	25.6453	21.2515	21.8376	1.09331	89.4571
Plcd1		409.23	-0.150705	0.250049	-0.602702	0.546707	0.845625		453	328	262	394	490	601	565	473	522	415	299	176
Fads1		765.484	0.00301141	0.213804	0.0140849	0.988762	0.997485		1003	672	974	749.001	583.999	546	1030	1070	1207	618	574	393
Lmbr1		944.409	-0.506419	0.201313	-2.51558	0.0118838	0.17577		1111	752	1140	739	1187	1021	1066	963	1292	725	608	630
Tnfrsf22		152.277	0.446042	0.303133	1.47144	0.141172	0.512201		163.069	76.2411	142.988	164.083	111.03	183.012	185.283	246.162	296.036	119.075	68.6495	115.718
Cars		1293.68	0.576504	0.245247	2.3507	0.018738	0.21883		1225	1233	1135	928.001	1250	1114	1084	1099	1414	1665	1171	1417.99
Phlda2		0.401761	2.04182	3.07386	0.664255	0.506527	NA		0	0	0	0	0	0	0	0	0	0	4	0
Asz1		0	NA	NA	NA	NA	NA		0	0	0	0	0	0	0	0	0	0	0	0
Wnt2		23.186	0.0483663	0.997829	0.0484715	0.96134	0.991259		34	0	23	46	17	15	42	61	39	1	16	0
Gabra1		32.5871	-0.82174	0.852693	-0.9637	0.335196	0.719809		29	23	14	19	13	6	41	34	21	3	32	17
Grid2ip		2.36828	-0.81941	2.93967	-0.278742	0.780443	NA		7	10	0	0	0	0	12	0	0	0	0	0
Kdelr3		845.028	0.386565	0.268471	1.43988	0.149902	0.528319		638	485	1271	748	696	462	1629	1535	962	764	769	475
Cfap97d1		1.29966	0.756717	2.98649	0.25338	0.799975	NA		0	8	0	0	0	0	3	0	4	0	0	0
Apip		905.308	0.363878	0.224576	1.62029	0.105171	0.454884		857	800	825	785	619	817	883	959	916	1034	868	1195
Pdhx		3525.76	-0.124482	0.0971825	-1.28091	0.200225	0.593549		3932	3373.1	3841	3462	2894	3463	4005	3863	3887.26	3616.75	2711	3383.63
Vac14		603.354	0.183349	0.156418	1.17217	0.241128	0.637515		616	614	514	563	438	532	713.116	646	849.095	549	631	583.005
Mcoln2		16.7882	0.485474	1.19227	0.407184	0.683873	NA		14	0	57	8	0	0	17	43	6	15	13	12
Slc5a1		0	NA	NA	NA	NA	NA		0	0	0	0	0	0	0	0	0	0	0	0
Akt1s1		1492.03	-0.202323	0.152048	-1.33065	0.183305	0.572499		1616	1608.99	1557	1461	1430	1339	1466	1320	1941	1305	1138	1635
Tbrg1		1507.51	0.32192	0.10911	2.95043	0.00317335	0.090247		1327.42	1081.27	1711.67	1102.04	1275.26	1320.53	2001.77	1844.24	1904.57	1555.22	1498.92	1637.02
Panx3		0.851558	3.16564	3.03585	1.04275	0.297063	NA		0	0	0	0	0	0	12	0	0	0	0	0
Adssl1		16346	-0.352585	0.16069	-2.1942	0.0282209	0.262534		18970	16623	18331	14713	18996.1	18517.1	13025	10872	17601	15184	14662	16733
Cfap161		0.254558	1.48986	3.10311	0.480116	0.631145	NA		0	0	0	0	0	0	0	0	4	0	0	0
Brf1		457.482	0.0504478	0.210932	0.239166	0.810977	0.953952		572	294	467	361	542	410	518	388	594	438	428	448
Vipr2		97.7033	-0.000888452	0.622494	-0.00142724	0.998861	0.999504		42.0984	97.0159	20.0021	50.0362	54.0053	122.508	189.017	66.5373	170.076	64.1994	40.0047	93.0058
Odc1		3351.36	0.0535848	0.131051	0.408884	0.682625	0.90671		3737.86	3240.94	3284.93	3546.99	2559.99	2671.69	3916.83	3854.95	4122.76	3304.92	3420.94	2684.95
Thg1l		242.155	-0.288886	0.327367	-0.882452	0.377533	0.747326		196.184	183.259	340.295	293.307	156	190.141	356.345	313	247	221.786	202.148	123.502
Adam19		633.34	-0.103668	0.237114	-0.437209	0.66196	0.899324		900.894	393.071	784.932	771.896	604.193	442.421	896.345	890.455	1015.22	398.116	340.032	429.235
Pabpc4		7153.02	0.0196324	0.106066	0.185097	0.853153	0.964318		7671.5	6800.74	7179.88	6783.97	6000.93	6919.9	7805.8	6988.63	10012.5	6578.27	6485.19	6939.59
Exoc3l2		44.0189	-0.119732	0.451469	-0.265205	0.790852	0.947304		30	18	106	48	37	41	50	26	83	31	29	42
Zfp296		6.62102	0.0901822	0.93505	0.0964464	0.923166	NA		9	14	0	2	6	2	4	7	7	6	6	17
Plin5		559.12	0.694187	0.291515	2.38131	0.0172512	0.210811		527	284	251	530	355	518	766	481	560	691	513	1180
Sugp1		452.836	0.127122	0.182446	0.696768	0.485948	0.815591		425	436	356	322	369	565	532	531	580.997	468	351	514
Dmrtc2		0	NA	NA	NA	NA	NA		0	0	0	0	0	0	0	0	0	0	0	0
Dhdh		1372.95	-0.295172	0.173324	-1.703	0.0885676	0.426441		1483.32	1169.19	1165.29	1193.15	1939.58	1593.96	1270.27	1276.63	1609.67	1327.17	896.293	1497.09
Zfp790		424.904	-0.358063	0.186922	-1.91558	0.0554192	0.349874		459	390	559	417	436.001	390	467	435	476	423	338	265
Cpb1		7.8267	0.302466	1.26387	0.239318	0.810859	NA		11.0223	2	0	2.00018	2.0002	12.042	15.3818	3.00042	10	18.001	0	1.00009
Slc25a41		0	NA	NA	NA	NA	NA		0	0	0	0	0	0	0	0	0	0	0	0
Fsd1		5.06207	1.19063	2.35009	0.50663	0.612415	NA		0	0	21	0	8	4	8.00001	0	0	0	0	0
Pinlyp		0	NA	NA	NA	NA	NA		0	0	0	0	0	0	0	0	0	0	0	0
Fuz		424.66	-0.284756	0.221387	-1.28623	0.198361	0.590525		537.114	453.879	544.013	364.497	412.898	349.863	408.183	536.671	524.776	325.224	309.211	291.773
Sptbn4		1.41613	-0.933303	2.46944	-0.377941	0.705474	NA		0	5	0	0	0	5	3	1	3	0	0	0
Pgam1		1237.78	0.734844	0.233049	3.15317	0.00161508	0.0628702		1288	737	938	984	933	556	1398	1377	2002	1304	985	2500
Evi5		906.907	-0.210696	0.290345	-0.725675	0.468038	0.804383		798	643	1205	629	932	1022	1024	1002.99	1316	599	819	557
Evi5l		333.528	-0.322613	0.303591	-1.06266	0.287937	0.683082		416	276	406	306.999	353	323	434.001	330	672	197	213	126
Snapc2		235.141	0.220621	0.187022	1.17965	0.238139	0.634738		252	210	239	234	194	136	287	193	399	247	265	212
Git1		628.26	-0.365305	0.216128	-1.69023	0.0909846	0.429665		779	551	592	603	745	773	705	580	1112	386	315	507
Gltp		298.371	0.211732	0.246088	0.860392	0.389573	0.755599		315	115	303	274	329	285	500	356	535	260	225	205
Bnip2		3386.13	-0.0282096	0.105553	-0.267256	0.789272	0.946765		3777.99	3157	3503	2721	3112	2851	3888	3446	3961	3837	3029	3487
Ccnt1		1291.47	-0.0570198	0.309837	-0.184031	0.853989	0.964318		1108	931.207	1386.21	1326.6	1066.06	913.978	1218.17	1156.06	1502.11	1131.13	1084.59	1708.02
Scarf2		222.108	-0.267206	0.263243	-1.01506	0.310079	0.701302		258	216	213	218	241	196	380	288	337	124	106	148
4930579F01Rik		1.57579	4.04694	3.02102	1.33959	0.180377	NA		0	0	0	0	0	0	17	0	0	0	4	0
Brms1l		907.231	-0.458743	0.193194	-2.37452	0.0175719	0.21324		925.261	883.014	1296.14	846.719	1038.71	780.382	957.006	1014.03	1210.24	745.09	489.307	668.069
Med15		474.393	0.260862	0.183757	1.4196	0.155724	0.53328		504.382	393.001	394	370	483	476	546	407.004	569	527.999	413.999	559
Dhdds		489.088	-0.249749	0.18248	-1.36863	0.171113	0.555419		548	373	792	506	388	399.999	606	531.001	675.001	374.002	406	356
Crybg2		22.2178	1.42989	1.19405	1.19751	0.231106	0.626401		7.02166	7.00195	38.7498	0	27.0032	2.01159	5.13807	16.1554	21.1885	34.104	3.00781	0
Ubxn11		19.7534	-0.226462	1.15695	-0.195741	0.844813	0.962242		45.9999	0	0	2	13.0309	12.0248	5.99999	16	17	10	18	18
Mogat1		3.7123	0.47067	1.68158	0.279898	0.779556	NA		0	4	0	1	0	6	9	8	0	7	7	0
Tex22		2.09297	1.53726	2.96182	0.519026	0.603743	NA		0	0	0	0	0	6	1	0	0	0	15	0
Wnt8a		0	NA	NA	NA	NA	NA		0	0	0	0	0	0	0	0	0	0	0	0
Tjap1		481.49	-0.401657	0.203175	-1.9769	0.0480529	0.328638		462	521	381	448	558	543	451	482.001	756	404	302	429
Ehf		9.29918	-1.28712	1.43804	-0.895048	0.370761	NA		7	0	38.0033	16.0005	20.7078	0	3.00466	4	3.00112	0	6	0
Nanog		3.98625	-1.49079	1.86556	-0.799114	0.424224	NA		0	20.6575	0	2	8.16107	0	4.18932	0	6.17386	0	0	4.25256
Rpl15		12390.1	0.551519	0.166493	3.31258	0.000924404	0.0463594		9941.29	9458.42	10823.9	9613.84	9100.36	10064.5	15368.3	16222.5	11694.8	16588.9	14091.3	14128.5
Tmem167		1916.27	0.332885	0.141776	2.34797	0.018876	0.219065		1925	1503	2006	1781	1616	1499	2807	2919	2101	1907	1501	1641
Steap4		2329.83	-0.270235	0.177796	-1.51992	0.128531	0.492985		2669	1784	3083	2144	2622	2552	3094	2217	3779	1556	1202	1900
Mplkip		307.17	0.308493	0.333196	0.92586	0.354519	0.733681		359.949	193.242	139	276.311	338.606	245.2	301.558	357.568	286.137	476.438	270.063	290
Kif11		96.0475	0.827035	0.588333	1.40573	0.159806	0.539705		95.505	83.0453	60.5669	83.0074	15.0009	62.5028	260.541	291.401	164.517	51.5284	53.0236	9.00869
Rpa3		326.563	0.40653	0.186908	2.17502	0.0296283	0.268023		216.008	276	284	231	299	304	398.08	476	440.051	457	233	349.066
Mlkl		80.769	-0.417489	0.516203	-0.80877	0.418648	0.775651		56	88	83	90	88	32	151	119	78	74	31	21
Phox2b		0	NA	NA	NA	NA	NA		0	0	0	0	0	0	0	0	0	0	0	0
Tnpo3		2564.44	-0.0974934	0.13297	-0.733197	0.463438	0.802152		2871	2419.84	3128	2768.42	2446	3068.99	3114.02	2773.35	3253.4	1771.53	1619.12	2005.95
Ttll5		197.288	-0.0413252	0.354757	-0.116489	0.907265	0.982391		293.032	113	181	214.002	247	156.999	244	296	334	106.22	99	100
Zfp715		976.456	-0.199497	0.182581	-1.09265	0.274549	0.668899		991	788	969	896	1052	940	1117	1087	889.999	1116	959	755.999
Retn		456.434	1.04965	0.3527	2.97605	0.00291983	0.0865558		192	297.119	530	304	254	144	984	531.692	1058.61	710.783	143	597.57
Acp4		0.30132	1.52342	3.10168	0.491159	0.623314	NA		0	0	0	0	0	0	0	0	0	0	3	0
Cdh23		158.6	-0.919474	0.359369	-2.55858	0.0105101	0.165652		205	178	242	132	164	164	153	144	135	62.0001	74	124
Rps5		12745.1	0.49538	0.175324	2.82552	0.00472043	0.109533		9951	9836	11737	8731	10523	10273	14888	15297	11221	19013	14199	16366
Podnl1		2.85787	3.26591	2.38345	1.37024	0.170611	NA		0	0	0	0	0	3	8	8	0	17	0	0
Adgrl1		562.797	-0.564348	0.256342	-2.20154	0.0276975	0.260252		703.461	722.358	623.942	472.805	500.016	411	532.977	387.388	869.846	497	325	536
Amotl1		8761.22	-0.509231	0.188098	-2.70726	0.00678414	0.128623		12060.4	9168.88	9275.41	9396.88	9019.56	9515.71	8807.12	7417.13	14273.2	5419.7	5807.45	5299.64
2200002J24Rik		0	NA	NA	NA	NA	NA		0	0	0	0	0	0	0	0	0	0	0	0
Etv5		625.499	0.321737	0.199823	1.61011	0.107373	0.459799		637	578	355	617	511	562	677	592	922	642	750	622
Tmem190		1.74343	2.15584	2.3876	0.90293	0.366563	NA		4	0	0	1	0	0	10	0	2	0	0	2
Gfod2		253.668	-0.250827	0.338906	-0.740107	0.459235	0.799179		307.541	173.914	256.023	262	232.096	192.014	254.445	245.8	267.147	145.103	330.643	205.025
Enkd1		36.2705	0.0877715	0.447293	0.196228	0.844432	0.962202		34.0047	42	28.0039	22.0022	36.0012	23.0109	68.0129	54.4794	57.0337	33.1833	18.002	22.0131
4933405L10Rik		1.67148	0.528997	2.96054	0.178682	0.858187	NA		0	0	0	0	0	7	0	0	2	0	9	0
Atp6v0d1		1211.88	0.169324	0.111236	1.5222	0.127958	0.49265		1310	924	1172	976	1059	1085	1368	1208	1770	1498	1151	1172
Ptprs		710.194	-0.639033	0.236833	-2.69824	0.00697073	0.1297		925	804	864	697	698	761.001	965	696.001	1080	430	393	272
Slc41a1		2189.3	-0.288049	0.161251	-1.78633	0.0740452	0.395435		3068	1812	2176	2596	2123	2454	2210	1590	3309	1936	1454	1804
Fer1l4		0.306945	-1.81261	3.09819	-0.585055	0.558511	NA		4	0	0	0	0	0	0	0	0	0	0	0
4931406B18Rik		4.94196	1.23684	1.12486	1.09955	0.271526	NA		9.99263	0	3.01388	1.04177	1.28652	3.32444	2.45516	2.8665	1.15876	12.0952	13.6654	6.78874
Iglon5		16.9908	-0.0299642	0.814875	-0.0367715	0.970667	NA		21.0028	12.2891	0	22.0053	14.0019	16.0147	25.0052	25.1964	30.0199	15.3627	20.5745	1.00009
Igf2bp1		9.43904	0.337276	1.66574	0.202479	0.839543	NA		0	0	0	11	9	6	8	7	0	0	17	3
B4galnt2		5.59209	-0.0191252	1.38232	-0.0138356	0.988961	NA		2	0	25	1	6	1	2	8	11	16	0	0
Zfp651		1558.53	-0.360737	0.172029	-2.09696	0.0359975	0.291785		1644	1766	1620	1472	1762	1469	1586	1423	2536	1245	1206	999
Nelfb		693.886	0.331245	0.243703	1.35922	0.174077	0.559309		818	470	438	557	605	672	972	882	962	830	487	565
Card14		33.4016	-0.157719	0.517611	-0.304705	0.760591	0.935958		58.2835	19.2573	26.8682	42.6358	16.3138	41.2898	18.178	34.2135	60.4364	62.9192	15.8956	13.3177
Tmem175		280.105	0.672458	0.295523	2.27548	0.0228771	0.239413		281.57	211.866	108.55	194.541	166.572	255.14	365.974	277.628	306.63	448.754	297.317	385.255
Bcas1		219.713	-0.0621426	0.35568	-0.174715	0.861304	0.96609		172	158	341	103	300	294	181	192	391	168	335	68
Tango2		489.544	0.119364	0.232783	0.51277	0.608112	0.878989		517.015	401.877	399.538	382.086	596	492.432	363.673	378.141	471	620.544	463.029	735.944
Aldh1a2		193.133	-0.404928	0.367829	-1.10086	0.270958	0.665949		252	173	182	322	173	170	266	174	387	144	109	36
Ndufs2		19702.8	0.20293	0.213614	0.949983	0.342121	0.724282		20318	18394	20502	16258	17407	18799	18221.4	17011	20447.1	21327	16839	24080
Snx31		0.141926	0.854888	3.11654	0.274307	0.783849	NA		0	0	0	0	0	0	2	0	0	0	0	0
Atraid		2293.73	0.472144	0.142498	3.31334	0.00092189	0.0463594		1891	1707.99	2115.78	1737	1927	2111.92	2786	3017	2384	2805	2268	2613
Cad		334.974	-1.36003	0.310358	-4.38214	1.18e-05	0.00310252		305	291	357.001	228	441	281	330	317	540	222	114	194
Lypd8		0.906078	-3.35089	3.03624	-1.10363	0.269753	NA		0	0	0	10	0	0	0	0	0	0	0	0
Sh3bp5l		568.549	-0.00565758	0.166279	-0.0340246	0.972858	0.992014		647.143	548	424	486	584.022	614.038	598.113	562	789.001	584	423.026	576
1810065E05Rik		0	NA	NA	NA	NA	NA		0	0	0	0	0	0	0	0	0	0	0	0
Atad1		4038.64	-0.118252	0.101074	-1.16996	0.242017	0.638419		4386	3228.67	4210.95	4365	4026	3779.91	4868	4721.99	4473	3833	3160	3630
Pten		2625.93	0.201974	0.154195	1.30986	0.190243	0.582092		3011.76	1719.03	2351.95	2206.37	2315.2	2298.96	2705.66	2704.83	3209.98	3337.51	2658	3015.73
4933402N03Rik		0.0892873	-0.587788	3.11654	-0.188603	0.850404	NA		0	0	0	0	0	1	0	0	0	0	0	0
Pea15a		3352.56	-0.0892981	0.198849	-0.449074	0.653378	0.896193		3626	2382	4289	2823	3654	3483	4679.99	3866	5170	2200.98	3162	1691
Timm23		11140.2	0.151179	0.140231	1.07807	0.281003	0.675335		11403.8	10304	11482.2	9318.09	8758.81	9712.87	11483.3	12532.5	10954.4	13300	11551	12295.3
Tnfaip8l2		33.002	0.646589	0.695202	0.930074	0.352333	0.732354		18	30	0	32	44	20	52	42	46	65	7	45
Trnt1		1785.59	-0.199765	0.156732	-1.27456	0.202464	0.596145		1694.41	1452.41	2109.85	1808.11	1665.67	1486	2084.96	1712.47	1574.38	2140.83	1784.12	1761.36
Ly6g6e		1.55932	-1.61189	2.98553	-0.539902	0.589265	NA		0	0	15	0	0	0	0	0	6	0	0	0
Ehmt2		769.565	0.0896594	0.186243	0.481411	0.630225	0.88712		823.014	646.154	862	633.001	803.003	821.999	899	722	1080	543	608.001	775.051
Elof1		773.802	0.231286	0.178742	1.29397	0.195676	0.58628		644	731	880	712	640	501	949	1040	763	712	763	943
Med16		512.887	-0.123595	0.188779	-0.654709	0.512655	0.830121		631.196	531.462	534.304	432.138	540.099	475.246	556.735	566.097	708.36	361.305	355.293	469.007
St3gal1		704.778	-0.511596	0.26131	-1.95781	0.0502518	0.335619		800.99	436.491	1062.37	683.237	761.137	693.493	716.044	637.997	1347.45	533.029	386.858	415.452
Tmem259		1240.5	-0.20929	0.108032	-1.9373	0.0527093	0.341597		1397	1290	1319	1194.33	1337	1175	1392	1203	1675	1057.32	899.001	1040
Rnf170		1368.84	-0.141693	0.107492	-1.31818	0.187443	0.57878		1471.61	1156.95	1673	1151	1308	1192	1548	1341	1649	1409	1250	1329
Clip3		358.065	-0.567325	0.313848	-1.80764	0.0706619	0.388455		470	196	289.001	210	345	427	392	489	466	220	361	261
1700020L13Rik		4.33073	0.228541	1.91412	0.119397	0.904961	NA		4	0	0	19.4029	0	0	2.03611	3.04377	0	21	3	0
Myl2		6219.05	0.690613	0.292746	2.35909	0.01832	0.216864		2697	4171	5809	2560	7374	4792	10476	11115	5739	8181	8928	3373
Dedd		759.899	-0.177227	0.208149	-0.851442	0.394524	0.758405		802.539	602.886	876.215	832.747	652.642	738.899	894.198	814.431	1030.16	641.79	502.647	647.024
Mcemp1		2.52165	-0.715819	2.55176	-0.280519	0.779079	NA		9	9	0	0	0	0	11	0	0	2	0	0
Nit1		680.357	0.313975	0.141086	2.22542	0.0260531	0.253624		837.462	626.114	485.803	378.263	561.378	574.101	689.336	734.574	835.851	867.21	780.352	944.975
Pax5		77.4909	5.31434	1.73682	3.05981	0.00221477	0.0750341		1	6	2	2	0	23	5	23	0	396	35	0
Prdm15		296.812	-0.0840844	0.375749	-0.223778	0.82293	0.956984		362	288.016	209	148	248	227	300	253.029	523.001	356.241	119	408
Rnf168		879.276	-0.224812	0.138967	-1.61774	0.105719	0.45602		1001.23	714.036	1287.12	912.981	796.225	734.915	1082.08	844.02	1044.4	876.27	689.309	665.683
Dynlt2b		267.253	0.407437	0.302223	1.34813	0.177616	0.564562		266	180	109	312	235	210	314	401	198	294	224	443
Chp1		3537.4	0.0472032	0.11783	0.400606	0.688711	0.909557		3648	3041	3589.99	3323	3120	3397	3860	3631	4955	3903	2480	3802
Sval2		0	NA	NA	NA	NA	NA		0	0	0	0	0	0	0	0	0	0	0	0
Trpv4		74.1184	0.0545843	0.411937	0.132507	0.894584	0.978503		65	54	55.0001	38.0001	123	116	98	46	158	48	52	48
Klhl3		83.8084	-0.3531	0.406328	-0.869003	0.384846	0.753059		85.9383	73.1208	133.475	82.5009	46.1911	128.981	74.9864	77.7313	43.4099	128.039	92.255	29.1106
Tvp23b		461.244	-0.0448986	0.239594	-0.187395	0.851351	0.963763		400	289	714	457	450	412	725	729	422	334	330	357
Dnajc7		5867.55	0.232719	0.152119	1.52985	0.126053	0.489805		6361.01	5619.78	6123.96	5063.97	5399	5017.97	6375.74	5925.86	6603.23	6387.96	5357.98	5371.97
Zfp385c		15.7851	0.31767	0.787038	0.403627	0.686487	NA		10.0106	2.02467	8	7	5.00072	9.00224	16.5825	19.4753	11.0041	17.5661	34	28.0011
Cacybp		2881.28	0.209177	0.109755	1.90585	0.0566693	0.354229		2946	2410	2939	2441	2604	2110	3439	3581	3307	3096	2992	2854
Cluap1		440.664	0.046888	0.147624	0.317618	0.750774	0.933261		399.829	405.043	440	446.42	396	402.571	407.39	490	447.712	526	464	445
Zswim7		805.849	0.207438	0.213004	0.97387	0.330121	0.716688		762	595	819	707	761	687	737	793	673	849	966	1183
Pigl		114.897	-0.231831	0.420919	-0.550774	0.581788	0.864027		126.628	94.4005	90.0058	83.2312	158.246	49.073	216.112	81.0359	119.098	109.009	62.3263	124.166
Ndufa2		6432.36	0.384511	0.218962	1.75607	0.0790769	0.406482		5722	4514	6327	4885	5558	5312	5793	6141	5121	8862	7788	10038
Pam16		869.802	0.377302	0.281639	1.33966	0.180354	0.568104		1053.29	444.059	846.296	1034	427.603	698.067	892.328	520.584	910.924	1331.29	764.152	1567.69
Glis2		319.207	0.244187	0.222388	1.09802	0.272196	0.66735		289	246	533	293.001	239	260	389	330	602	261	223.019	257
Cox6c		23045.8	0.298786	0.227431	1.31375	0.188931	0.580117		22289.4	15844	21320	20430	21092.8	18624.8	19977.5	24327.2	15771.5	30587	25278.6	36749
Bicc1		1082.8	0.204912	0.136171	1.50482	0.132371	0.498423		941.789	610.999	1172.4	1026.55	933.789	1084	1522	1278.81	1591	1139.97	829	1122
Ube2z		1137.58	0.224142	0.151167	1.48275	0.138142	0.507627		1356	706	1059	1020	896	1089	1389	1173	1957	945	1061	1238
Gip		0	NA	NA	NA	NA	NA		0	0	0	0	0	0	0	0	0	0	0	0
Tmem87b		1004.41	-0.240849	0.18164	-1.32597	0.184849	0.575012		1021	874	1199	717	856	975.005	1234	1100	1423	977.846	859	785
Anapc1		1980.07	-0.046754	0.221028	-0.21153	0.832474	0.959787		2377	1668	2316	2069	2066	1753	2528.33	2021	2882.19	1602	1306.04	1141
Mertk		313.356	0.00930828	0.210895	0.0441371	0.964795	0.991399		314	172	279	312	344	406	377	277	425	357	280	239
Tsg101		2110.96	0.00472822	0.122306	0.038659	0.969162	0.992014		1917	1945	2293	1781	2184	1931	2340.31	2082	2173	2269	1869.9	2529.05
Hps5		622.942	-0.249961	0.268193	-0.932018	0.351327	0.731622		773.924	695.969	730.486	560.746	547	640.644	679.001	813	857.052	390.104	404	310
Map3k4		646.807	-0.589533	0.22774	-2.58862	0.00963617	0.158623		954	616	596	725	616	640	638	557	1072	634	371	317
Piezo1		715.194	0.748924	0.237532	3.15294	0.00161637	0.0628702		751.231	589.874	503.045	916.097	760.504	587.609	993.442	897.875	1369.51	422.903	320.554	501.795
Blk		9.28169	5.26463	2.14785	2.45111	NA	NA		0	0	0	0	0	2	5	0	13	112	0	0
Rnf166		658.134	0.00715178	0.169221	0.042263	0.966289	0.991807		642	545	907	564	643	651	707	497	802	565	582	812
Ankrd28		2801.87	-0.444232	0.116101	-3.82625	0.000130109	0.0140037		3526.04	3125.71	3057.98	2868.86	2964.04	2792.64	2840.57	2568.63	2832.44	2325.01	2183	2274
Ankrd52		1332.59	-0.649157	0.346915	-1.87123	0.0613137	0.365999		1991	1395	1291.02	1672	1330	1629.07	1486	1121	3358	547.013	382	417.004
Pkd2l2		317.7	0.0963821	0.185724	0.518952	0.603794	0.877158		362.174	201.532	426.607	259.755	348.207	284.628	285.76	305.733	442.394	300.295	350.479	272.25
Srp19		2159.47	0.12813	0.185956	0.689033	0.490802	0.81811		2233	2071	2246.16	1556.22	2229.03	1679.21	2236.31	2441.12	1780.05	2399.14	2313.11	2422.05
Tmbim7		0.0709632	0.373997	3.11654	0.120004	0.90448	NA		0	0	0	0	0	0	1	0	0	0	0	0
Clec4f		0	NA	NA	NA	NA	NA		0	0	0	0	0	0	0	0	0	0	0	0
Klra17		3.81845	0.64817	2.91875	0.222071	NA	NA		0	0	19	0	0	0	0	0	0	28	0	0
Wdfy2		641.372	0.203049	0.176683	1.14923	0.250463	0.64706		824.576	394.2	558.839	477.271	582.525	648.236	701.883	655.174	1188.51	586.807	654.417	572.159
Rbsn		894.248	-0.265064	0.175178	-1.51311	0.130252	0.495455		994	945.045	1194.06	861	902.039	825.942	1022.03	992.087	1198	799.034	698.015	421.028
Mrps25		1445.89	0.202598	0.217242	0.932594	0.35103	0.731221		1426.84	1170.64	1223.69	1168.93	1110.87	1292.94	1556.47	1420.86	1511.74	1859.48	1412.75	1846.55
Dguok		427.777	-0.0596677	0.168301	-0.35453	0.722942	0.924078		559	438	500	403	346	378	543	424	561	436	385	234
Camta1		1102.09	0.158654	0.29588	0.536212	0.591812	0.870918		996.972	891	873	845.001	986	977.92	923.999	726	1102	1531	1283	1482
Csf1		458.309	-0.0171488	0.243112	-0.0705389	0.943765	0.98744		594	287	510	550	466	424	595.999	639	841.999	236	269	290
Strip1		729.797	0.0675621	0.187508	0.360316	0.718611	0.923265		987	799	768	668	585	584	837	795	1065	656	563	503
Kif1a		285.882	-0.717079	0.52768	-1.35893	0.17417	0.559309		306.011	162.659	304.01	125.275	418.052	371.011	305.36	126.005	838.122	86.0016	308.786	33.0012
Alx3		0	NA	NA	NA	NA	NA		0	0	0	0	0	0	0	0	0	0	0	0
Slc25a11		7893.06	-0.0336118	0.102944	-0.326504	0.744043	0.932186		8940.56	7437.85	8339	6851.96	7120.84	7142.63	8337.43	7631.25	9550.56	7906	7215.05	8336
Chrne		648.72	-0.0732428	0.198461	-0.369053	0.712088	0.919726		924	476.001	535.999	521	736	541	577	534	945	713	613	688.001
Cmc2		645.228	0.0593065	0.143278	0.413927	0.678927	0.90502		739	566	727	551	646	603	752	716	701	616	573.11	545
Chfr		828.341	-0.293293	0.216923	-1.35206	0.176356	0.563245		840	816	1105	687	840	789	958	909	872	846.999	704	443
Ceacam16		0	NA	NA	NA	NA	NA		0	0	0	0	0	0	0	0	0	0	0	0
Hoxa2		21.8091	-0.972728	0.721761	-1.34772	0.17775	0.564731		25	27	18	23	25.1462	47	42	5	10	22	15	0
Adam28		4.945	-2.91489	1.69222	-1.72253	0.0849742	NA		12.537	0	26.2034	0	6.13196	8.60756	4.14171	0	0	0	3.37821	0
Ankrd53		0.357149	-2.00609	3.08643	-0.649972	0.51571	NA		0	0	0	0	0	4	0	0	0	0	0	0
Tex261		1790.12	-0.277514	0.123764	-2.24229	0.0249429	0.25		2134.01	2011.06	2092.02	1557	1618.18	1985	2019.18	1702.04	2438.01	1400	1216	1489
Fam120b		969.221	-0.181012	0.124297	-1.45629	0.145311	0.519708		1050	746.999	1333	961.979	955	804.999	1056.4	1063	1291.18	1044	688.86	782
Tbp		503.499	0.258928	0.234935	1.10213	0.270407	0.665653		481.894	407.601	512.423	298.836	325.315	438.845	651.623	669.353	620.025	628.515	535.43	434.427
Psmb1		5209.52	0.250855	0.14249	1.76051	0.0783211	0.404553		5463	4108	4586	4591	4649	4523	5595	5649	5414	6108.99	5268	6168.99
Pdcd2		435.19	0.225898	0.237518	0.951076	0.341566	0.724146		488.294	370.651	440.829	359.4	438.764	363.413	378.261	382.492	411.595	633.377	400.299	434.191
Dll1		249.871	-0.00778707	0.364039	-0.0213908	0.982934	0.994951		418	157	344	344	160	157	241	254	372	134	205	153
Nol3		1129.64	-0.19882	0.14626	-1.35936	0.174031	0.559309		1543.98	1114.31	928.797	1046.86	1224.3	1125.57	993.805	1022.3	1444.64	1075.68	969.941	1060.64
Fhod1		498.672	-0.199108	0.17094	-1.16478	0.244106	0.640813		770.992	508.057	400.033	574.381	513.04	495.982	421.019	397.069	646.089	383.02	449.045	466.039
Plekhg4		4.6254	0.195626	1.81778	0.107618	0.914299	NA		7	0	0	0	14	0	8	6	10	7	0	0
Slc9a5		42.8527	0.595572	0.757856	0.785865	0.431947	0.781862		45	88	2	7	32	17	75	55	19	8	59	91
Elmo3		73.5852	0.0551779	0.505056	0.109251	0.913003	0.983045		66	48	45	82	37	40	91	90	93	47	59.9999	88
Stc1		100.129	-0.0652567	0.337557	-0.193321	0.846708	0.962703		135	76	105	139	76.7757	64	67	68	100	89	124	138
4931428F04Rik		54.9025	-0.0674539	0.526258	-0.128176	0.898009	0.979876		78.749	18.4097	39.5541	53.9563	69.6468	49.9258	69.954	47.4708	85.3277	30.5413	13.509	69.8143
Tppp3		3380.12	-0.145526	0.178442	-0.815537	0.414765	0.772776		4153	1985.3	4842	3741	3239	3081.59	4269.45	4031.43	4277.07	3043.5	2659.19	1956.34
Msh3		870.499	0.242129	0.279886	0.8651	0.386984	0.754243		760.999	734.777	891.63	788.225	927.802	822.221	976.551	697.295	714.116	796.302	970.457	795.277
Adamts13		1.01563	3.41359	3.03072	1.12633	0.260026	NA		0	0	0	0	0	0	0	9.3875	0	4.22196	0	0
Tmem208		436.963	0.342672	0.238352	1.43767	0.150528	0.529591		542	329	538	331	289	237	520	665	349	459	530	467
E2f4		496.277	-0.208503	0.173802	-1.19966	0.230272	0.625867		694	456	441	535	504	557	498	392	643	495	353	402
Surf4		4774.53	0.0359613	0.110323	0.325963	0.744452	0.932197		5461.5	4306.41	4882.44	4273.99	4225.64	4285.01	5933	5415.34	7223.67	4298.32	4191.75	3570.94
Surf2		691.141	0.366722	0.166351	2.20451	0.0274885	0.259703		586.504	716.589	720.561	612.006	596.358	533.994	801.999	831.662	740.33	835.679	609.28	624.059
Dnajb9		1594.73	0.258426	0.150568	1.71634	0.0860991	0.422625		1169	1329.98	1531	1274	1517	1536	1602	1606	2227	1789	1807	1727
Naf1		188.426	0.0147383	0.312544	0.047156	0.962389	0.991399		243	145	136	146	229	188	120	163	205	297	100	279
Yes1		735.245	-0.166135	0.158731	-1.04664	0.295264	0.689014		1006.01	617	829	763	629	524	942.003	885	846.004	638.317	676.001	544
Ppp1cb		16319.3	0.406411	0.225575	1.80167	0.071598	0.390717		16064	13394	15379	13461	16575	14364.8	15169.7	14637	16197.2	19568	15611	17197.8
Gorasp2		2556.43	0.111542	0.107542	1.0372	0.299644	0.693349		2596	2369	2721.98	2281	2226	1977.05	2969.07	2607.01	3630.6	2519	2254.76	2745.71
Tsen15		459.524	0.123692	0.184989	0.668645	0.503722	0.824781		412.006	426	365	387.002	443.004	495.001	502.007	483	463.002	488.003	433	563.001
Oc90		0.318197	1.77194	3.08816	0.573784	0.566114	NA		0	0	0	0	0	0	0	0	5	0	0	0
Efr3a		2552.45	-0.0496513	0.149712	-0.331644	0.740158	0.930484		2437.87	2322.97	3533.33	2316.87	2371.63	2457.29	2667.59	2754.14	3301.31	2751.28	1931.45	1912.6
Trappc2l		1244.16	0.184132	0.181266	1.01582	0.309717	0.701302		1230.11	842.927	1399	973.948	1225	836.826	1445.07	1627	1107.07	1292.68	1354.07	1630.02
Acsf3		216.772	0.186943	0.209549	0.892121	0.372328	0.744029		222	188	140	208	181	223	267	251	259	289	142	244
Ddx19a		810.439	-0.184243	0.217291	-0.847908	0.396489	0.759435		912.975	672.998	937.417	722.521	864.356	710.337	884.275	853.713	1198.86	747.724	530.694	601.88
Galns		90.5169	-0.235329	0.316864	-0.742682	0.457674	0.798041		109	105	83	79	74	94.056	152	140	115	71	40	47
Gata2		219.679	-0.421645	0.286155	-1.47348	0.140622	0.512123		254	169	285	148	189	252	162	114	276.999	290	180	274
C8g		67.204	0.310198	0.31823	0.974759	0.32968	0.71647		61	42	117	47	38	65	108	59	96	48	53	96
Entpd2		566.758	0.0330317	0.180682	0.182817	0.854942	0.964318		684	338.604	679	385.955	690.389	514	804.73	656	685.643	468	524	475
Rabl6		2103.8	-0.186423	0.206593	-0.902366	0.366862	0.740803		2349.01	2341	1894.1	1922.01	1981.01	2045	2052.84	2098.01	2947	1894.17	1658.01	1617.27
Ptgds		8.15739	0.435201	0.986498	0.441157	0.659099	NA		14	7	6	5	1	5	9	23	0	4	18	3
Edf1		2324.15	0.303162	0.126087	2.40439	0.0161997	0.205488		2363	1908	2594	1705	1713	1814	2782	2543	2858	2590	2476	2673
Clic3		7.97679	0.693964	1.25273	0.553963	0.579604	NA		5	2	0	3	10	0	22.0001	9	28	11	4	0
Npdc1		357.234	0.0526857	0.250295	0.210495	0.833282	0.959894		468.159	256.397	494	303.045	282.611	381	624.304	460	451.737	250.343	293.081	151
Fbxw5		1353.88	-0.155274	0.146951	-1.05664	0.290677	0.685203		1507	1392	1633	1130	1159	1295	1276	1149	1928	1318	1033	1480
Slc25a13		38.3274	0.960856	0.595343	1.61395	0.106538	0.457936		41	22	27	11	13	64	45	67	53.0317	35.059	18	17
Ube2i		1945.99	0.0945076	0.142945	0.661146	0.508519	0.82716		1906	1683	2544.63	1529	1541	1448	2406	2158	2916	2197	1620	1740
Tsr3		505.18	0.131622	0.185098	0.711097	0.477024	0.810507		550	412	526	438	460	412	478	425	550	564	542	665
Unkl		212.273	-0.442047	0.375894	-1.17599	0.239599	0.636065		158.738	225	302.401	210.493	179.221	213.692	183.129	157.148	241.25	143.42	107.297	232.164
Lrrk1		314.995	0.141601	0.271716	0.521136	0.602272	0.876133		307	289	241	274	377.046	321	497.061	342.019	618	262	202	139
Aldh1a3		260.068	0.0450896	0.290163	0.155394	0.876511	0.971908		254.054	117.064	283.147	323.115	253.468	205	325.298	538.309	452.053	163.15	143.327	199.008
Actn1		824.797	-0.0136276	0.311766	-0.0437111	0.965135	0.991399		851.001	625	929	755.999	849.198	657.002	1136	963	1944.01	614	368	388
Sirt2		2417.27	0.0224042	0.118947	0.188354	0.850599	0.963395		2523	2179	2391	2118.15	2446	2481	2664	2284.01	3103	2243	2410.94	2159
Hnrnpl		2902.36	0.301311	0.145867	2.06566	0.0388605	0.302787		2935	2691	2489	2499	2157	2353	3987	3676	3952	2398	2992	2843
Nolc1		1430.97	-0.28216	0.152117	-1.85488	0.0636129	0.371126		1752	1355	1459	1634	1366	1151	1630	1404	2138.97	1465	913	1045
Casd1		1387.63	-0.0467203	0.1928	-0.242325	0.808528	0.95323		1552	1049	1715	1422	1228	1337	1537	1826	1623	1002	1187	1102
Cnksr3		187.814	0.0061534	0.203893	0.0301796	0.975924	0.993111		224	175	202	111	164	235	213	164	319	190	153	148
Mtmr1		1640.9	-0.635091	0.246682	-2.57454	0.0100374	0.162363		1729	1279	1536	1392	1636	1611	1778	1775	1762	1576	1235	1238
Hmgb3		427.299	0.12529	0.221122	0.566612	0.570978	0.860765		585.988	395	356	400	243.001	347.001	605.001	666	511.969	353	369	356
Map2		196.437	0.0797258	0.372515	0.21402	0.830531	0.958837		144	186	121	109	227	169	360	291	217	208	89	179
Cyp2j9		108.251	-0.149228	0.400892	-0.372241	0.709713	0.918678		101	84	28	107	212	117	141	77	196	105	72	75
Nipsnap3a		0	NA	NA	NA	NA	NA		0	0	0	0	0	0	0	0	0	0	0	0
Abca1		1408.3	-0.273811	0.227434	-1.20391	0.228623	0.625027		1769	688	1097	1515	1230	1659	1403	1184	1636	1727	1144	1697
Nipsnap3b		167.987	0.195066	0.27906	0.699013	0.484544	0.815169		165	121	261	202	94	89	252	279	186	154	76	227
Lage3		966.475	0.21401	0.187299	1.14261	0.2532	0.649091		897.023	617.849	1161	769.579	905.443	847.015	1041.99	1115.99	816.9	1252.34	981.248	1148.01
Ubl4a		2343.61	0.0512514	0.110759	0.462729	0.643559	0.893142		2338	2405	2264	2065.15	1999	2120	2615	2449	3268	2269	2068.01	2378.99
Gdi1		1398.08	-0.0839824	0.167819	-0.500434	0.61677	0.882815		1376.92	1300.34	1632.46	1208.68	1136.53	1384.27	1683.16	1446.36	2287.74	1256.74	965.17	1235.32
Sash1		1279.17	-0.0110841	0.218992	-0.0506141	0.959633	0.991009		1491.55	783.301	1154	1319.04	1340.55	1271.66	1229.32	1423.04	1944.01	1142.01	1082.02	1031
Gadd45b		355.259	0.261505	0.420472	0.621932	0.533986	0.839593		275	300	108	286	402	492	727	433	91	343	241	515
Slamf6		40.1484	1.99044	0.87668	2.27043	0.0231813	0.240976		26	28	21	12	13	24	16	4	9	200	6	12
Slamf1		8.11799	1.56547	1.62765	0.961798	0.336151	NA		6.02082	0	0	10	0	5.02317	0	2.49956	4.00671	46.0836	0	9.02993
Zdhhc12		53.4026	-0.52778	0.406417	-1.29862	0.194075	0.584663		49	65.9999	99	44	59	27	49	65	77	28	39	30
Endog		733.497	-0.144166	0.15195	-0.948768	0.342738	0.724363		793.111	762.695	803.117	669.059	691.567	721.653	636.285	792.971	712.318	686.775	671.717	791.429
Cybb		183.926	-0.539698	0.396343	-1.36169	0.173295	0.557925		175	58	282	153	298	202	168	264	303	150	102	57
Golga7		1712.98	0.0802182	0.0878221	0.913417	0.361023	0.737387		1754	1335	1842.99	1509	1809	1444	2040	2026.99	2227	1820	1397	1566
Xk		228.886	-0.230398	0.254984	-0.903578	0.366219	0.740745		178.386	223.931	142.873	292.787	303.025	264.011	234.009	216.015	287.013	190.006	242.016	149.007
Pcolce2		562.477	-0.0332579	0.345056	-0.0963841	0.923216	0.985265		447	422	701	507	472	479	981	838	717	413	355	239
Cd48		95.5154	-0.0759259	0.487436	-0.155766	0.876218	0.971862		77	48	112	152	48	108	87	120	108	237	35	25
Clpx		4337.36	0.163133	0.177142	0.920913	0.357096	0.735124		4558	3138	3881.01	3590	4124	3910	4413	4254	4394	4992	4045	6459
Trabd		669.63	-0.239064	0.130788	-1.82787	0.0675691	0.380997		748	583.674	824	564.006	588	670.013	706.037	487.011	882	702	617.051	695
Mov10l1		1.56239	1.45302	2.98201	0.487261	0.626073	NA		0	0	5	0	1	0	12	0	0	0	0	0
Dennd6b		289.658	0.453085	0.250837	1.80629	0.0708724	0.388738		300	270	267	212	263.283	251	357	159	336	310.999	250	442
Cd83		123.094	0.589189	0.413708	1.42417	0.154398	0.531879		187	27	88	104	69	100	83	161	160	316	88	126
Cltrn		12.6682	1.99538	1.09054	1.82972	0.0672918	NA		8	0	12	0	5	9	27	16	12	13	26	0
Ace2		67.3853	-0.619401	0.466776	-1.32698	0.184517	0.574362		110	70	59	59	72	33	54	37	75	24	72	84
Gzmb		1.26893	3.73367	3.02526	1.23416	0.217142	NA		0	0	0	0	0	0	5	0	0	11	0	0
Gzmf		0	NA	NA	NA	NA	NA		0	0	0	0	0	0	0	0	0	0	0	0
Gzmn		0	NA	NA	NA	NA	NA		0	0	0	0	0	0	0	0	0	0	0	0
Ager		7.93653	2.07917	0.915203	2.27182	0.0230974	NA		8	0	4	2	2	2	11	2	6	23	24	14
Atf6b		273.003	-0.114207	0.19312	-0.59138	0.554266	0.851504		337	276	284	239	336	296	330	280	449	200	161	169
Egfl8		175.918	-0.149692	0.239546	-0.624898	0.532038	0.838887		207	147	236	125	195	157	177	135	247	197.033	203	99
Notch4		572.156	-0.11408	0.232566	-0.49053	0.623759	0.885594		696	317	740	561	590	686	557	535	870	526	379	426
Ppt2		730.48	-0.0455938	0.144176	-0.316236	0.751823	0.933464		797	528	703	659	705	681	713	650	973	829	697	858
Prrt1		14.0846	-0.758433	0.955776	-0.793526	0.427471	NA		21	24	56	13	0	5	25	9	6	14	10	0
Rnf5		447.869	-0.293045	0.151298	-1.93687	0.0527617	0.341621		498	410	685	423	417	436	491	480	530	351	275	430
Fam163a		1.16434	3.60742	3.02727	1.19164	0.233402	NA		0	0	0	0	0	0	1	0	0	12	0	1
Cacfd1		902.297	-0.0715283	0.242868	-0.294515	0.768364	0.938979		979	852	784	782	735	882	754	727	1152	976	821	1066
Hivep2		1969.17	-0.320624	0.238889	-1.34215	0.179549	0.567457		2123	2304	1779.15	1860.51	1957	2277	1705	1863	3620	2057	1094	1026
2310057J18Rik		0	NA	NA	NA	NA	NA		0	0	0	0	0	0	0	0	0	0	0	0
Arnt		1512.07	-0.114404	0.170356	-0.671558	0.501865	0.82448		1473.07	1290.09	1469.19	1289.01	1691	1520.06	1454.81	1747	2660.03	1317.9	1097.03	1296
Itga2		250.389	-0.125949	0.736607	-0.170985	0.864236	0.967339		178.015	154.063	330.024	272.779	189.079	123.004	668.028	599.03	416.016	44.0148	37.0025	43.0022
Mocs2		3191.7	0.0245566	0.186324	0.131796	0.895146	0.978768		3515.68	2561.4	3214.32	2763.73	3739.92	2663.98	2835.58	3526.29	2505.13	3913.67	3106.39	3546.95
Nat9		283.029	0.218986	0.180993	1.20992	0.226311	0.621783		342	293	269	192	292	207	287	287	343	259	304	318
Lpl		24812.6	0.353304	0.199774	1.76852	0.0769742	0.401874		24380	13607.5	20890.9	20863.5	24680.5	22346.3	27898.2	18614.8	35547.2	29055.9	20731.7	40286.2
Atp6v0e		1208.73	0.386569	0.169731	2.27753	0.0227544	0.239413		1112.98	897.587	1061.61	1084.67	989.356	879.88	1736.89	1719.78	1107.05	1203.52	1279.02	1429.04
Nkx2-5		0	NA	NA	NA	NA	NA		0	0	0	0	0	0	0	0	0	0	0	0
Zfp318		719.198	0.123444	0.310336	0.397777	0.690795	0.91087		787.179	630.974	621.518	827.015	648.546	576.532	702.384	514.012	803.467	714.258	651.928	590.019
Ttbk1		60.1527	-0.524276	0.542807	-0.965862	0.334113	0.719533		43.0013	64.218	203.159	37	35	40	62.0063	117.559	84.5474	23.0023	23	19
Srf		1001.38	-0.837245	0.209349	-3.99928	6.35e-05	0.00967444		1047	1465	1112	1027	1022	1067	846	736	1548	502	677	715
Gata3		24.4034	1.11744	0.677598	1.64912	0.0991224	0.444351		39.4519	15.183	3	2.04247	11.5514	11	36.9463	19	30	66.2823	43.4621	23.3448
Gata5		4.4181	0.194939	1.58528	0.122969	0.902132	NA		3.004	17	0	0	1	1	7	0	17	8	1	0
Lama5		808.51	0.605027	0.256132	2.36217	0.0181684	0.216109		960	688	952	629	750	777	839	666	1285	638	622	526
Steap1		6.9443	0.952925	1.74675	0.545541	0.585381	NA		10	0	0	0	0	20	12	12	4	25	0	0
Steap2		94.558	-0.0689833	0.472647	-0.145951	0.88396	0.974808		99.7683	71.0041	77.0127	66.0037	84.0092	85.0081	116.01	166.008	127.008	84.0356	44.1415	35.0096
Hspa8		64633.8	-0.24673	0.14839	-1.66271	0.0963704	0.440663		85427.5	64287.1	70024	65851.9	55181.1	54578	65143.7	63924	104804	53673.6	50141	49109.8
Serac1		284.637	-0.498057	0.294201	-1.69291	0.0904721	0.429026		441.573	248.069	290.032	365.64	296.99	289.304	342.99	329.083	421.004	147.605	196.015	88.1516
Awat1		1.33643	3.81677	3.02403	1.26215	NA	NA		0	0	0	0	0	0	0	0	21	0	0	0
Pdzd11		656.613	0.109161	0.169396	0.644416	0.519306	0.833631		744.972	640.996	580	562	532.807	464.06	888.155	946.167	683	662	538	691
Psma2		5185.75	0.248464	0.148225	1.67627	0.0936859	0.43583		4751.05	4066.4	5418.66	4402.98	4830.9	4138.31	5638.83	5748.83	4875.05	6186.45	5508.67	6346.72
Mrpl32		2106.09	0.260424	0.181611	1.43396	0.151584	0.530637		1834	1500	2163	1937	1722	1711	2462.51	2644.88	1635	2714.92	2058.82	2836
Setdb1		776.885	-0.177769	0.161771	-1.09889	0.271816	0.667061		1126	591	842	789.003	645	786	812	798	993	704	529.098	762
Anxa9		12.108	-0.40169	1.09702	-0.366166	0.714242	NA		0	9	39	12	9	12	13	19	29	13	0	0
Arnt2		134.235	0.893127	0.371709	2.40276	0.016272	0.205488		149.002	78.746	282	83.0006	87.4843	105	143	169	230	102.912	66.8994	69.1963
Prune1		1750.33	-0.236308	0.139962	-1.68837	0.0913394	0.430165		2133	1826	1359	1895	2040	1629	1835	1786	2278	1481	1264	1533
Cers2		1684.05	0.0827049	0.118994	0.695033	0.487035	0.815591		1729	1225	2204	1385	1530	1375	2286	1779	2332	1530	1682	1466
Nlrp5		2.55562	0.192129	2.5567	0.0751474	0.940097	NA		0	0	0	0	0	11	3	0	4	13	0	0
Capza2		18974.5	-0.161946	0.103591	-1.56332	0.117978	0.478352		19421	19724.2	18227.1	17184.8	16752.3	17062.7	21724.3	21631	20164	20443.6	16884.1	18168.1
Plekho1		549.896	0.0315062	0.193939	0.162454	0.870948	0.969405		633	467	711	520	479	420	646.999	521	699	680	457	377
Vps45		564.849	0.886784	0.395994	2.23939	0.0251307	0.250516		542	423	327	489	472	430	512	534	489	445	435	589
Prpf3		665.67	-0.0372713	0.189775	-0.196397	0.844299	0.962202		827	529	710	675	639	632.001	622.013	713.001	903.395	590	590.003	511.001
Anp32e		2990.79	-0.233905	0.163558	-1.43011	0.152686	0.531397		3192.99	2849	2996	3130	2912	2211	3382	3173	3985	3036	2820	2047
Aph1a		1277.05	-0.162662	0.0961852	-1.69113	0.0908117	0.429479		1542.17	1146.98	1423.42	1106.74	1210.85	1163.6	1356.67	1335.12	1600.73	1245.8	1080.14	1175.3
Tab2		3143.55	-0.215204	0.09958	-2.16111	0.0306865	0.271497		3476	3224	3119	2828	3059	3294	3288	2532	4209	3210	2510	3087
Ppil4		967.493	-0.153806	0.117287	-1.31137	0.189733	0.581415		1062.72	714.59	1236	957.175	1047.97	926.521	1150.76	1081.39	1289.25	866.83	784.195	659.73
Cnih1		2333.53	0.330331	0.118325	2.79172	0.00524281	0.114854		2337	1617	2326	1741	1860	1816	2829	2637	2578	3051	2578	2891
Eps8		440.241	-0.106926	0.315342	-0.339079	0.73455	0.928943		401.019	223	479	360	510.001	552	472	547.003	695	361	235	329
Med22		634.572	0.0688631	0.21362	0.322363	0.747178	0.9327		976	569	579	535	560	537	686	556	1004	544	572	503
Abo		0	NA	NA	NA	NA	NA		0	0	0	0	0	0	0	0	0	0	0	0
Surf1		716.624	0.129246	0.145998	0.885259	0.376017	0.746307		831	569	892	510	659	579	775	901	851	630	635.97	839
Med28		966.969	0.179282	0.153139	1.17072	0.241713	0.637909		954	905	901	919	860	811	1029	983	1094	1108	816	1153
Qdpr		2941.8	0.318867	0.156957	2.03156	0.0421979	0.314729		3102	2420	3364	2493	1978	1951	3234	3275.01	3420	3185.99	2999	3962
Gnrh1		19.7255	1.19719	0.721344	1.65966	0.0969821	0.441134		25	0	18	10	4	15	9	40	23	41	32	21
Tnr		5.43939	-0.450626	1.72881	-0.260657	0.794357	NA		2.00475	0	37.0025	0	0	1.42538	0	5.18231	2.53394	16.0281	4.00309	0
Sqstm1		11158.2	0.146735	0.226821	0.64692	0.517684	0.832803		12594.4	8441.14	10670.1	11081.7	11872	10112.3	8869.28	9159.35	11139.9	11722.6	10451.8	13798.5
Nfe2l2		2112.58	0.233852	0.161309	1.44972	0.147136	0.522388		1927	1327	2454	1905	1883	1897	2160	1848	3002	2337	1951	2755
Rxrg		1104.56	-0.3467	0.13736	-2.52403	0.0116018	0.173415		1266.09	1129.06	1308.13	1124.08	982.511	1275.32	1284.24	852.123	1528.22	826.841	865.133	876.374
Rxra		1841.76	-0.191171	0.181752	-1.05182	0.292882	0.687124		2175	1927	1837	1862	2005	1748	1692	1383	2987	1665	1038	1936
Adamtsl4		682.684	-0.188822	0.227815	-0.82884	0.407195	0.767026		550.456	579.104	685	426	662	853.599	670	559	1196	782	644	571
Fcrls		206.498	0.0353695	0.384616	0.0919606	0.926729	0.985918		297	93	127	270	176	207	404	411	285	132	82	94
Cd5l		0.667333	-0.416558	3.06074	-0.136097	0.891745	NA		5	0	0	0	0	0	4	0	0	0	0	0
Prpsap1		379.571	0.136474	0.147419	0.925761	0.35457	0.733681		416	289	426	295	281	349	512	381	515	415	309	428
Fam184b		11.4166	1.12944	1.10656	1.02067	0.30741	NA		5	0	0	0	27	7	26	18	16	8	18	12
Ncapg		79.1539	1.95394	1.1825	1.65238	0.0984581	0.44368		111.824	0	17.7553	47.1882	3	23.2631	199.891	241.659	208.398	59.4879	121	0
Lcorl		477.23	-0.200853	0.218899	-0.91756	0.358849	0.736004		469.184	401.057	643.789	448.812	429	400.764	695.146	607.275	533.61	475.519	276.054	355.016
Lta4h		1187.38	0.360416	0.190285	1.89409	0.0582137	0.35811		1269	717	1401	937	1145	953	1540	1220	1503	1239	964	1263
Amdhd1		0.445476	2.24841	3.06454	0.733686	0.46314	NA		0	0	0	0	0	0	0	0	7	0	0	0
Dstn		3655.89	0.140175	0.158507	0.88435	0.376507	0.7464		3557	2574	4522	3812	3122	2685	5437	5136	4056	3385	3466	2709
Macroh2a1		1320.34	-0.0105079	0.141792	-0.0741074	0.940925	0.987177		1392	1307	1130	1182	1085	1364	1239	1193	1824	1727	1198	1259
Gtf2ird2		195.936	-0.867247	0.280881	-3.0876	0.00201783	0.0714772		299.05	156.61	206.212	202.053	165.828	164.025	226.785	173.525	267.249	147.132	131.105	104
Bola1		427.16	0.29013	0.214495	1.35262	0.176178	0.562933		383	369	321	386	339	386	433	544	379	522	589	413
Castor2		1314.74	0.0148618	0.202246	0.0734839	0.941421	0.987177		1775.2	1145.82	1167.46	1299.32	1390.85	1375.81	1277.53	924.63	2242.24	840.578	1023.79	1458.77
Fcgr1		44.265	1.04889	0.756104	1.38723	0.165371	0.548572		57	28	39	34	4	35	55	92	53	13	2	36
Ncf1		114.975	0.130391	0.39666	0.328724	0.742364	0.931286		53.075	26	154	125	101.705	143	111.101	140.265	265	123.021	86.0584	94.2854
Wnt11		153.537	0.140549	0.27106	0.518517	0.604097	0.877318		153	100	115	171	164.262	155	167	129	198	162	108	197
Adss		846.021	0.340627	0.131335	2.59357	0.00949865	0.157071		865	694	800.988	697.166	601	683	1035	1024.04	981	1015.12	978.999	809.04
1700016C15Rik		46.4326	2.78909	0.585206	4.766	1.88e-06	0.00075123		7	16	7	29	6	1	69	96	54	78	64	130
Il17rb		11.1568	0.36388	0.717027	0.507485	0.611815	NA		8	9	4	15	17	4	8	3	14	21	8	20
Cacna1d		17.2537	0.767167	0.630319	1.21711	0.223563	0.618432		25	8	4.19676	12.1237	24	18	27.6948	18	22.1816	12.4439	21.004	5.12508
Chdh		65.1137	0.793544	0.458708	1.72996	0.083638	0.417653		54	25	44.8032	22.8763	71	60	87.3067	29	147.818	43.5561	59.996	147.875
Actr8		1010.18	0.0851916	0.0864898	0.98499	0.324629	0.712839		1100	872.006	1154.03	943	906.004	950.181	1125.12	969.036	1072.31	1162.01	976	933.498
Lrrc27		52.8168	0.0950533	0.374897	0.253545	0.799847	0.951089		49.5	25.5	63.5	57	28.5	58.5	72.4999	59.5	69.5001	43.5004	42.5	58
Stk32c		16.2387	-0.305843	0.776789	-0.393727	0.693783	NA		19.4999	8.5	35.5	13.5	13	14	27	28	28	2.5	16	0
Fnta		2626.57	0.0813592	0.104803	0.776303	0.43757	0.786244		2516	2511	2798	2355	2307	2344	3140	2686	2960	2587	2658	2660
Mtrex		3059.18	-0.124486	0.10728	-1.16038	0.245895	0.642615		3139.11	2608.23	3500.75	3204.43	3532.72	2692.3	3763.3	3255.16	3302.78	2604.93	2390.16	2878.66
Lbp		502.207	-0.102775	0.263663	-0.389796	0.696687	0.913679		626.299	252.041	580.081	540.322	501.665	518.216	813.087	682.094	843.091	275.022	428.651	207.021
Celsr1		44.8477	1.4515	0.84035	1.72726	0.0841214	0.418103		22	16	59	41	15	3	35	39	71	27	12	7
Fli1		532.521	0.16565	0.19801	0.836574	0.402832	0.764572		672.327	446.088	405.26	409.205	432.051	490.692	646.242	557.471	514.093	553.334	472.782	786.251
Stard13		553.301	-0.470284	0.335365	-1.40231	0.160824	0.541446		624.191	367	806	455.683	435.839	576.001	686	564	855	326	345	303
Tenm1		6.37366	0.697449	1.89209	0.368614	0.712416	NA		0	0	0	3.64308	0	14.8423	8.32355	0	5.43834	24.648	0	1.03295
Camk1g		12.9095	0.192127	1.13075	0.169911	0.86508	NA		6	0	19	13	16	27	19	10	31	10	0	0
Utp25		356.779	-0.525609	0.267662	-1.96371	0.0495642	0.333254		469.003	437	423.057	343.994	301.003	240.002	349	231.098	583	248	286	285
Hsd11b1		440.975	0.347252	0.253888	1.36774	0.171394	0.555898		317	290	295	484	459.999	364	474	463	409	654.001	409	581
Syt14		10.1774	-2.25007	1.69136	-1.33033	0.183408	NA		0	0	44	13	14	0	15	7	5	0	0	0
H2-M3		96.5373	0.585431	0.261881	2.23549	0.0253853	0.250841		104	61	102	59	72	55	122	104	145	146	68.0281	142
Lonrf3		44.3048	-0.763266	0.611849	-1.24747	0.212224	0.60529		78	25	139	5	77	68	31	64	53	6	29	14
Atp5e		15618	0.529267	0.223261	2.37062	0.0177581	0.214384		12957	11322	16085	10575	10909	12284	14073	16338	13157	22179	18136	27124
Nelfcd		705.425	-0.168683	0.139224	-1.21159	0.225669	0.621265		862	809	707	677	643	672	804	723	938	488	609	585
Tubb1		1.06449	-3.58499	3.03131	-1.18265	0.236947	NA		0	0	0	3	9	0	0	0	0	0	0	0
Ctsz		1080.19	0.130354	0.183675	0.709699	0.477891	0.811213		1089	665	1445	1099	1021	721	1542	1652	1435	935	798	862
Prelid3b		2476.83	-0.0791522	0.138341	-0.572154	0.567217	0.860037		2725	2280	2710	2293	2166	2100	2860	2931	2511	2846	1791	2530
Sertad4		243.974	0.381553	0.346316	1.10175	0.270572	0.665818		265	163	245	193	207	95	460	501	346	195	170	138
H2-M2		5.98428	5.97055	1.92809	3.09662	0.00195742	NA		0	0	0	0	0	0	5.06883	0	13	46.4505	11.3365	0
Ube2a		1081.53	0.653974	0.217922	3.00096	0.00269131	0.0820411		952	918.001	690	916	894.001	892	1129	1031	1207	1144	1157	1598
Slc25a5		3689.84	0.398865	0.086252	4.62441	3.76e-06	0.00119463		3329	2744	3612	3158.99	2905	2706	4474	4616	5349.99	4555	3340	4037
Atp1b4		1351.94	0.506128	0.204134	2.47939	0.0131607	0.186381		1549	944	1168	1237.99	728	891	2367	2151	1858	1559	1370	818
Ppdpf		691.916	0.246186	0.176662	1.39354	0.163456	0.545719		859.001	616.947	626	576	571.851	557	866	639.964	769.001	660	623.999	897.999
Kcnq2		4.11173	-1.28571	1.30825	-0.98277	0.325721	NA		12.0466	0	1.00207	9.00522	12.0146	1.00354	7.00669	2.00462	2.00286	0	1.0025	1.00563
Eef1a2		18865.2	-0.285096	0.131106	-2.17455	0.0296642	0.268104		21469	20840	17537	18049	19935	21338	18028	16355	27477	14615	14500	16770
Col20a1		221.305	0.444814	0.277619	1.60225	0.109101	0.463169		182	159	154	163	287	252	230	244	261	280	162	205
Pls3		2931	-0.118138	0.235504	-0.501639	0.615922	0.882447		3223	2398	3465	2934	3158	2537	4899	4600	4177.99	1853	1547	1431
Mpped2		51.1557	-0.504439	0.581852	-0.866955	0.385967	0.753724		94	24	29	23	76	51	41	66	16	25	61	47
Nkap		581.107	0.111817	0.251063	0.445375	0.656049	0.896501		626.027	504.052	591.049	437.017	535.032	432.287	702.03	559.048	627.033	664.025	395.024	740.04
Ndufa1		4436.62	0.347652	0.219689	1.58247	0.113543	0.472262		3970	3505	4559	3227	3924	3415	3869	4297	3595	6016	4972	7177
Wt1		5.61957	-0.671806	0.78168	-0.859438	0.390099	NA		4.43272	11.1679	6.11164	5	4	8	6.14052	3	5.19848	2.00907	4	7
E2f3		414.932	-0.13598	0.181638	-0.748632	0.454079	0.795975		597	386	360	436	378	363	535	349.999	637	293	327	382
Cr1l		1989.5	-0.020635	0.122319	-0.168699	0.866034	0.967931		2093.57	1796	1929.67	1904	2069.08	1657	2314	2271	2577.21	2003.55	1420	1962
Ppfibp1		1751.88	0.165225	0.154411	1.07003	0.284604	0.679901		1880	1301	1688	1529	1702	1436	2276	2008	2537	1516	1679	1559
Cd46		309.74	0.0768982	0.338524	0.227157	0.820302	0.956153		300	256	370	371	203	237	266	322	160	384	358	300
Cd34		6441.78	-0.0226023	0.233441	-0.0968225	0.922867	0.985265		8057	3549	7958.82	6795.39	6068.26	5682	10015.3	11022	9425	4410.01	3988.03	3190.2
Plgrkt		789.048	0.050305	0.18592	0.270574	0.786719	0.945554		709	633	903	678	807	683	1033	1020	600	1042	572	818.001
Cd274		76.8079	-0.335895	0.409521	-0.820215	0.412094	0.771293		94.5051	69.4421	117.005	80.395	46.4723	94.4353	128.268	77.3791	92.7652	73.9037	9.59192	63.132
Pdcd1lg2		1.72033	4.16984	3.01952	1.38096	0.167291	NA		0	0	0	0	0	0	0	0	0	15	0	5
Gtf3a		620.708	0.30477	0.169411	1.79899	0.0720195	0.3918		463.708	488.482	802.253	443.011	564.107	511.961	649.886	680.968	823.522	695.785	641.764	691.166
Mtif3		783.309	0.099197	0.206905	0.479434	0.63163	0.887945		770.291	763.516	466.748	786.989	755.893	741.039	1006.11	1181.03	681.479	875.214	668.236	683.834
Lnx2		185.323	0.0475554	0.310452	0.153181	0.878256	0.972395		345	82	226.38	205	117	167	210	197	304	132	126.097	155
Il19		0	NA	NA	NA	NA	NA		0	0	0	0	0	0	0	0	0	0	0	0
Dyrk3		2.87429	2.11008	2.42508	0.870105	0.384243	NA		0	0	0	6	0	0	0	18	6	7	0	0
Mapkapk2		5209.28	-0.253246	0.12185	-2.07834	0.0376781	0.297681		6403	5082	5151	5048	5465	5200	5382	4344	7243.99	4898	3980	4450
Il10		0.834017	3.13179	3.03662	1.03134	0.302382	NA		0	0	0	0	0	0	0	11	0	0	0	0
Lamp2		7627.85	0.00708001	0.112358	0.0630133	0.949756	0.989092		7771.02	5689	7726.03	7336	8328.9	6686.05	9643.1	9746.02	8675.13	7350.97	5928	7369
Atxn10		1694.78	0.278446	0.120106	2.31835	0.0204304	0.227904		1636	1419	1757	1492	1309	1268	2391	2398	2291	1795	1569	1333
Foxred2		80.4775	0.468021	0.31514	1.48512	0.137512	0.506732		61	54	79	46	81	67	116	119	183	75	99	32
Eif3d		1728.33	0.00598505	0.111605	0.0536273	0.957232	0.99053		1792	1532	1852	1401.16	1624	1475	2062.01	1775	2426	1822	1337	1831
H3f3b		4787.81	0.309641	0.138307	2.23879	0.0251693	0.250577		3727	4369	4752	3467	4280	4033	6477.98	5866	5009.98	6063	4660	4859.01
Nup50		638.034	-0.100942	0.177596	-0.568381	0.569776	0.860765		636	588	661	705	486	542	661	708	1100	683	489	477
Phf21b		52.3453	-1.4804	0.771146	-1.91974	0.0548907	0.348313		38	30	53	29	46	51	45.0001	38	23	33	5	7
Nlrp14		0	NA	NA	NA	NA	NA		0	0	0	0	0	0	0	0	0	0	0	0
Ift27		888.842	0.613931	0.263967	2.32579	0.02003	0.225652		882.999	658	677	695.999	710	506	904	839	678	1391	1211	1192
Pacsin2		1628.34	-0.522796	0.180094	-2.90291	0.00369713	0.0974745		2076.37	1312.28	1917.05	1684.6	1690.68	1663.17	1574.46	1451.15	2731.21	1098.05	1092.16	1234.14
Cmah		255.145	0.14202	0.429469	0.330688	0.74088	0.930825		321.253	73.3765	369.122	255.332	156.529	233.807	448.985	397.001	467.089	403.679	71.7833	61.4426
Ttll12		215.505	-0.0381059	0.226828	-0.167995	0.866587	0.968164		265	194	186	218	239	176	263	198	445	139	152	179
Bik		34.9057	-0.181362	0.538227	-0.336963	0.736145	0.929171		41	16	109	25	29	19	68	52	25	35	6	28
Scube1		57.7427	-1.22457	0.443048	-2.76397	0.00571034	0.119432		82	39	83	29	99.0001	84.0001	82.9999	25	63.0001	28.0001	52	11
Tox4		2032.29	-0.0541516	0.12341	-0.438794	0.660811	0.898289		2445.1	1940.51	1742.21	1868.79	2063.88	1898.39	2142.12	1933.05	2831.88	1899.48	1697.59	2013.04
Mrps18c		1997.68	0.367834	0.197846	1.85919	0.0629996	0.369403		1668	1510.43	1818	1658	1739	1748	2241	2302	1493	2535	2347	2573
Sulf1		1345.66	0.123123	0.218636	0.563144	0.573337	0.861114		1208	619	1562	1531	1553	1395	2227	2171	2451	961	799.001	675.999
Srsf6		3483.68	0.142426	0.115959	1.22825	0.219355	0.614313		3724	3307	3611	2608	2842	2549	4231	3789	4046	4053	3507	3815
Plcg1		1318.69	-0.0930613	0.117631	-0.79113	0.428868	0.780282		1653	1123	1162	1233	1388	1316	1517.99	1299	1784	1346	864	1307
Kctd2		521.832	-0.0338729	0.156303	-0.216712	0.828433	0.958207		587	416	603	405	608.999	449	588	466	505	571	451	626.999
Tmprss6		0.940417	2.0902	3.03851	0.687904	0.491513	NA		2	0	0	0	0	0	10	1	0	0	0	0
Kctd5		481.529	-0.220906	0.188657	-1.17094	0.241622	0.637909		544	430	622	426	420	484	655	558	707	300	340	368
Pom121l2		0.682378	2.8432	3.04397	0.934042	0.350282	NA		0	0	0	0	0	0	0	9	0	0	0	0
Etaa1		190.965	-0.281067	0.288955	-0.972701	0.330702	0.716694		201	204	332	82	213	193	240	238	260	156	127	94
Matn4		120.296	0.0114607	0.679602	0.0168639	0.986545	0.996724		134	100	26	152	157	136	324	261	205	26	16	5
Svs4		0	NA	NA	NA	NA	NA		0	0	0	0	0	0	0	0	0	0	0	0
Svs6		0	NA	NA	NA	NA	NA		0	0	0	0	0	0	0	0	0	0	0	0
Slpi		8.76308	-2.03862	1.04448	-1.9518	0.0509616	NA		3	14	12	13	17	19	14	4	8	0	0	0
Svs3a		0	NA	NA	NA	NA	NA		0	0	0	0	0	0	0	0	0	0	0	0
Svs5		0	NA	NA	NA	NA	NA		0	0	0	0	0	0	0	0	0	0	0	0
Rbpjl		3.89341	1.52643	1.81383	0.841549	0.400041	NA		4	0	0	0	5	3	20	6	15	0	0	0
Sdc4		1017.87	0.168874	0.195456	0.864003	0.387586	0.755097		1082.06	684.936	1165.59	819.935	930.927	912.103	845.68	891.764	2043.39	917.764	856.993	1273.44
Ccdc70		0	NA	NA	NA	NA	NA		0	0	0	0	0	0	0	0	0	0	0	0
Il13ra1		506.534	-0.0543423	0.284731	-0.190855	0.848639	0.962874		474	403	662	562	411	486	767	961	735	345	260	208
Prl5a1		0	NA	NA	NA	NA	NA		0	0	0	0	0	0	0	0	0	0	0	0
Nbr1		4882.42	0.0320814	0.109833	0.292092	0.770216	0.938989		5230	4207	5309	4895	5085	5220	5370	5551.01	6569.99	4679	3537	3530
Cyth1		1014.23	-0.240115	0.221568	-1.08371	0.278495	0.672598		1288	771	1088	857	1119	1317	932	720	1644	924	634	881
Rnd3		696.019	-0.0422088	0.176987	-0.238486	0.811504	0.954165		858	468	721	903	594	477	1011	771	844.656	607	615	589
Brca1		44.4279	-0.464718	0.860212	-0.540237	0.589034	0.869128		43	9	0	35	22	32	93	103	89	24	17	11
Gast		0	NA	NA	NA	NA	NA		0	0	0	0	0	0	0	0	0	0	0	0
Cntnap1		53.5973	0.290383	0.365563	0.794345	0.426995	0.779692		104.034	86.9032	67.0187	52.0449	52.5215	36.4267	92.1015	48.9262	83.288	43.1009	17.0014	16.9221
Nt5c3b		359.659	-0.334915	0.19646	-1.70475	0.0882412	0.425698		415.012	306	441	302	342.999	406.284	409.227	527.173	361.004	332.632	238	241
Coa3		1212.82	0.131267	0.132043	0.994122	0.320164	0.710279		1294	992	1448	1059	879	1073	1332	1468	1428	1113	1174	1360
Zpbp2		0.416701	2.1228	3.07005	0.691454	0.489281	NA		0	0	0	0	0	0	0	0	0	5	0	0
Gsdma		9.76299	0.472433	0.966315	0.488902	0.624911	NA		16	22	1	3	4	0	9	7	18	7	23	5
Med24		1118.31	-0.699677	0.240495	-2.90932	0.00362217	0.0967201		1095	1203	1247	1020	1097	1102	1076	1142	1375	782	744	836
Gsdma2		10.8155	0.628661	1.33096	0.472337	0.636686	NA		0	2	1	0	19	7	4	4	20	38	0	27
Psmd3		1870.53	-0.116115	0.114366	-1.01529	0.309967	0.701302		2161.48	1851.68	1827.02	1628.28	1943.38	1808.38	1909.71	1698.07	2684.16	1607	1600.88	1836.11
Exosc10		1113.39	0.400318	0.14323	2.79494	0.00519099	0.114743		943	903	1235	665	1123.01	925	1414	1364	1448	1359	1011	1043
Glod4		1153.99	-0.224385	0.179384	-1.25086	0.210985	0.603627		1207.24	651.005	1235	1248	1371.86	1320	1615.19	1426	1146.71	1191	979	644.015
Vps53		671.992	-0.195672	0.297209	-0.658362	0.510305	0.828285		836	692.609	321	574.067	747	539	623	808.021	1038	502.019	522	626
Taok1		2334.03	0.037646	0.131703	0.285841	0.775	0.94075		2782	1916	2152	2288	2113	2127.99	2401	1943	3111	2661	2275	2299
Dnttip1		458.279	0.232748	0.190691	1.22055	0.222257	0.616951		447	424	383	384	445	397	512	466	560	410	483	514
Tnnc2		456522	0.210695	0.184232	1.14364	0.252772	0.649091		407268	453514	469241	351732	365714	388186	440025	457030	405501	567290	533990	567963
Acot8		130.591	0.130868	0.255027	0.513151	0.607846	0.878989		118.71	138.757	112.421	148.263	97.9999	110.246	185.938	123.086	119.63	127.75	143.932	120.437
Cd300lg		1500.56	0.214028	0.149766	1.42908	0.152981	0.531492		1464.22	960.027	1586.37	1099.13	1415.83	1552.25	1865.4	1555.09	1721.08	1727.91	1618.73	1475.37
Spint4		0	NA	NA	NA	NA	NA		0	0	0	0	0	0	0	0	0	0	0	0
Pyy		0.21289	1.29149	3.11093	0.415146	0.678035	NA		0	0	0	0	0	0	3	0	0	0	0	0
Mpp2		75.9231	-0.22054	0.525281	-0.419852	0.674594	0.903684		102	65	48	105	43	52	81	76	156	88	56	9
Ppy		0	NA	NA	NA	NA	NA		0	0	0	0	0	0	0	0	0	0	0	0
Vtn		866.808	-0.502786	0.163293	-3.07903	0.00207675	0.0724635		1348	714	971	956	975	932	966	860	1166	589	423	657
Nlk		370.176	0.340103	0.359038	0.947261	0.343506	0.724903		433	288	277	367	288	270	397	286	508	394	237	339
Traf4		188.22	0.180779	0.327727	0.551614	0.581213	0.864027		186	102	295	172	98	158	289	262	307	189	70	188
Aldoc		17.9608	0.835143	0.903004	0.92485	0.355044	0.733792		6	3	6	2	10	19	12	50	31.0001	12	6	15
Stac2		6.79954	0.725209	1.50232	0.482727	0.62929	NA		10	0	0	9	0	11	12	9	11	24	0	0
Rpl19		11909.3	0.52502	0.153635	3.41731	0.000632435	0.0371808		9545.74	8183.72	10879.3	8390.82	9906.29	9625.94	14214	14873.5	11701.1	16990.7	13025.7	15321.8
Nek8		73.4757	-0.868865	0.529094	-1.64217	0.100554	0.445853		53.2771	62.0045	191	53	55	40	97	106	33	42	29	48
Cacnb4		108.582	0.375908	0.355135	1.05849	0.28983	0.684745		117	45	76	74	136	104.004	114	186.004	69	102	166	102
Plxdc1		197	-0.531543	0.277888	-1.9128	0.0557743	0.351212		357	188	225	227	201	156	269	261	220	94	123	88
Arl5b		942.622	0.254273	0.31426	0.809117	0.418448	0.775651		1017.77	792.054	868.806	1049.02	898.042	829.496	867.028	821.049	952.041	735.019	923.83	705.654
Zfp207		3576.08	0.129687	0.115924	1.11872	0.263258	0.65936		3725	2741	3208	3229	3431	2685.06	4029.61	4531.05	3923	4514.01	3593	3584.01
Psmd11		3528	-0.108126	0.111303	-0.971457	0.331321	0.717082		4220.93	2977.65	3377.11	3077.03	3387.97	2941.77	3877.57	3602.2	5109.77	3650.9	2976.11	3454.69
C1qtnf1		611.804	-0.242732	0.319229	-0.76037	0.447033	0.791875		613.294	442.329	986	596.057	557.141	630.191	982.152	783.849	1175.64	342	330.24	176
Pipox		3.89072	0.22362	1.8587	0.12031	0.904238	NA		0	0	0	9	0	9	7	15	4	0	3	0
Timp2		5240.11	-0.0662019	0.248953	-0.265921	0.7903	0.947061		5372.99	3523	5627	5120	5653	4992	9145	7067	7982	3161	3122	3043
Zc3h18		671.907	-0.23044	0.175238	-1.31501	0.188506	0.579487		920.001	645	660	710	726	593	718	676	1116	503	376	555.995
Top2b		3128.79	0.150814	0.171845	0.877618	0.380151	0.74972		3429.61	2286.43	3064.64	2798.62	2691.25	2888.53	3631.9	3347.06	3437.74	3759.82	2699.15	3174.08
Rarb		197.808	-0.823103	0.364621	-2.25742	0.0239819	0.245827		259.391	218.566	212.364	218.378	251.755	185.462	167.099	216.942	261.252	133.184	56.8477	82.8264
Igfbp4		3001.75	0.0607864	0.225997	0.268969	0.787953	0.946265		3335.61	2030.03	3083.42	3091.6	2496.02	2276.28	4512.27	3993.18	4243.64	2752.51	2312.94	1923.46
Cdc6		37.5261	0.33773	0.656037	0.514803	0.60669	0.878253		20.9999	29	47	23.9999	26	26	122	157	87	9	23	1
Suz12		899.964	-0.232213	0.202034	-1.14937	0.250402	0.647022		988	833	846	990	831	615	909	765	1026	1210	853	782
Atad5		97.4367	0.312765	0.386023	0.810223	0.417812	0.775289		83	71	234	51	62.0001	64	204	178	176	71.9999	32	60
Crlf3		315.163	-0.0256916	0.211354	-0.121557	0.90325	0.981207		353	196	324	331	275.618	290.236	313.036	390.681	377.661	348	337.364	231
Krt27		0	NA	NA	NA	NA	NA		0	0	0	0	0	0	0	0	0	0	0	0
Tns4		3.48078	0.932787	1.88025	0.496098	0.619825	NA		5.0005	0	0	9.02005	0	9.64659	1	0	14.0142	8.00287	0	0
Tnfaip1		2638.93	-0.0966532	0.128227	-0.753768	0.450988	0.79374		3463	2563	3373	2347	1988	2216	3042	2638	3725	2286	2119.01	2322
Abr		698.757	-0.18919	0.245155	-0.771718	0.440282	0.787859		666	462.999	933.001	527	695	749	663.001	633	918	914.001	662	445
Rab11fip4		31.4978	-0.311746	0.674161	-0.462421	0.64378	0.893142		23	4	27	26	14	7	34	39	50	35	33	53
Cd40		49.8328	0.485591	0.56894	0.853501	0.393382	0.757983		22.1947	17.0253	38.5766	71.0382	26.0263	20	48.0373	103.46	61.7999	91.2797	32.0387	36.2014
Slc35c2		422.026	0.268203	0.178975	1.49855	0.13399	0.501035		337.003	311	428.009	357.001	328	438.01	494.434	463	657.012	459.06	288.005	563.013
Zfp334		196.071	-0.317174	0.244512	-1.29718	0.194571	0.585092		212	196	312.027	180	147	220.658	251.381	164.016	336.383	113	135	135.19
Elmo2		618.881	-0.207757	0.180411	-1.15158	0.249494	0.645989		629	531.002	799	619.138	708.004	707.002	786.075	791.004	752	453.031	390.001	370.294
Wsb1		1220.63	0.187187	0.183268	1.02138	0.307073	0.699629		1594	785	1212	1158	867	944	1900	1665	1303	1313	1165	937.999
Ttpal		468.028	0.257743	0.367373	0.701586	0.482937	0.813932		518	370.059	292	358	488.031	389	386.001	478.948	574	487	327.099	425
Rhot1		2237.72	-0.0832612	0.0825699	-1.00837	0.313276	0.704041		2671.03	2152.49	2652	2044	2193	2222	2630.88	2183	2932.02	1956	1643	1880
Hnf4g		0	NA	NA	NA	NA	NA		0	0	0	0	0	0	0	0	0	0	0	0
Rhbdl3		258.776	-0.291323	0.262479	-1.10989	0.267047	0.662621		355.038	179.019	348.05	234.015	269.019	326.032	212.022	178.022	471.034	300.012	155.04	143.014
Ada		36.3526	-0.234782	0.579463	-0.405171	0.685352	0.907889		15	29	90	31	51	24	48	71	72	9	24	6
Serinc3		12324	0.0772874	0.140609	0.549662	0.582551	0.864296		10667	9235	12325	9658	14487	13075	13961.2	12913	14084.7	13863	10256.7	13488.2
Tha1		126.623	0.0109083	0.28836	0.0378288	0.969824	0.992014		126	153	80	136	69	125	147	152	231	92	105	119
Pgs1		463.283	-0.0184856	0.153716	-0.120258	0.904279	0.981512		467	437	541	419	468	417	482.999	500.001	607	473	465	303
Birc5		113.716	2.45285	0.655591	3.74144	0.000182969	0.0170673		93.5792	19.3281	30.0019	26.957	23.8483	13.5404	206.889	322.502	175.697	37.239	111.267	37.691
Afmid		112.677	0.0716075	0.299112	0.2394	0.810795	0.953952		78.3191	99.3022	150.077	141	118	67	151	151.251	210.693	82.7969	119.936	40.6138
Trp53tg5		1.55849	1.28217	2.9799	0.430272	0.666997	NA		0	0	0	5	0	0	0	0	0	0	11	0
Pigt		714.116	-0.213007	0.23467	-0.907688	0.364043	0.739717		871.006	734.634	878.054	650.001	661.001	688	908.001	851	1433	512	301.001	392
Wfdc2		0.0709632	0.373997	3.11654	0.120004	0.90448	NA		0	0	0	0	0	0	1	0	0	0	0	0
Etv4		91.7296	-1.1493	0.492809	-2.33215	0.0196929	0.224201		119	72	86	48	96.9999	130	79	100	108	37	55	23
Eppin		0	NA	NA	NA	NA	NA		0	0	0	0	0	0	0	0	0	0	0	0
Dbndd2		581.535	-0.0151729	0.198645	-0.0763819	0.939115	0.987177		743.365	440.692	499	460.32	687	540.812	542.331	575	608.562	671.46	479	682.856
Mmp9		32.3687	-0.894422	0.828713	-1.07929	0.280459	0.674451		49	7	89	46	5	7	20	53	39	15	17	2
Slc12a5		31.8103	0.656844	0.678899	0.967513	0.333287	0.718695		16.0414	3.00748	29.0062	35.0368	26.0355	25.0008	34.001	31.0277	46.0307	22.0349	16.047	35
Ghdc		209.088	0.0412107	0.23026	0.178975	0.857957	0.965073		221.981	147.037	289.037	185.018	226.953	171.645	201.803	250.353	305.539	193.468	121.639	212.418
Pltp		555.681	-0.401069	0.200073	-2.00462	0.0450042	0.326094		895.232	347.997	610.768	733.152	650.305	495.753	690.461	595.009	611.806	407.108	397.232	328.233
Slc12a7		381.867	-0.311244	0.378836	-0.821578	0.411317	0.770744		431	175	568	270	325	459	318.001	316	592	279	232	332
Ctsa		2336.22	-0.168127	0.147607	-1.13902	0.254694	0.650623		2848.39	1947.53	2625.66	2071.3	2061.18	1857.78	2664.37	2899.94	3390.77	2013.18	1926.56	1938.5
Zswim1		135.801	0.306172	0.2754	1.11173	0.266252	0.662176		120	134	38	181	91	130	155	153	202	150.924	128	197
Slc12a4		578.542	-0.347961	0.209403	-1.66168	0.0965768	0.440738		632	516	741	471	546	507	685	644	1116	418	431	344
Spata25		1.73766	4.17879	3.00741	1.3895	0.164681	NA		0	0	0	0	0	0	1	3	0	14.0759	0	0
Myo1c		2381.89	-0.200095	0.179777	-1.11302	0.2657	0.661508		2402.12	1966	2863.99	2103	2627.09	2462.01	2688.01	2526	4726.6	1866.01	1334.15	1750
Crk		3357.5	0.0670005	0.129651	0.516774	0.605314	0.877946		4047	2681.01	3426.99	2965	3408	2578	3390	3082.98	5338	3676	2706.19	3478.02
Cox7c		21823.4	0.386768	0.213966	1.80762	0.0706658	0.388455		19537.5	15672	21007	17281.9	18781.5	17216.1	20825.6	23609.3	15855.9	30012.5	24279.7	34445.3
Pitpna		6926.47	-0.0607285	0.114883	-0.528613	0.597074	0.873291		7635	7662	7390	7226.01	5844	5965	7495.01	7378	9194	6400	5934	5423.01
Mlx		524.384	0.0494594	0.200373	0.246837	0.805034	0.952358		688.203	357.794	436	494.772	338.045	384.447	635.207	677.793	604.454	618.771	581.748	519.28
Retreg3		1639.22	-0.143379	0.10902	-1.31516	0.188457	0.579487		1888	1522	1838	1518	1583	1617	1616	1493	2038	1458	1489	1618
Jph2		9631.73	-0.738551	0.155657	-4.74474	2.09e-06	0.000768717		12085	13415	11525	10542	11109	10603	8036	6591	13811	6366.01	5404	6285
Dhx58		48.9798	0.423921	0.602625	0.703456	0.481771	0.813523		58.0014	25	8	12	67	39	63	72	66	38	52	39
Rab5a		2438.86	0.0673396	0.137543	0.489588	0.624426	0.885696		2727	2002.95	2191.64	2259	2424	2186.96	2351.83	2328.98	2740.77	2799.94	2489.49	2648.95
Hspb9		2.06688	-0.357123	2.30237	-0.155111	0.876734	NA		0	0	0	10	0	3	6	2	5	0	0	0
Nkiras2		534.671	-0.281293	0.196639	-1.4305	0.152573	0.531397		741.025	441	502	573.03	626	500.007	604	655	773.046	410	256	429
Ppp2r5c		3100.81	-0.150614	0.125502	-1.20009	0.230103	0.625867		3396.14	2805	3304	2813	3145.05	2806	3544.04	3413	4186	3016	2279	2637
Ift52		501.287	-0.194983	0.142811	-1.36532	0.172152	0.556607		519	362	573	534	489	425	627	451	626	443	519	465
Mybl2		23.2898	0.321133	1.239	0.259188	0.79549	0.949296		12.0186	17.0034	0	2	0	25	57.0011	63	67	23.0016	4	0
Sgk2		5.54427	1.29937	1.8756	0.692775	0.488451	NA		3	0	0	0	6	9	1	0	8	0	0	37
Eya2		95.9239	-0.484705	0.446609	-1.0853	0.277789	0.67218		42	110	42	62	129	107	175	151	163	89	49	35
Prl3c1		0	NA	NA	NA	NA	NA		0	0	0	0	0	0	0	0	0	0	0	0
B4galt5		282.74	-0.475073	0.355884	-1.33491	0.181906	0.570551		349	241	304	303	188	234.539	240	205	495	198.098	229	190
Gdap1l1		0.50711	2.36993	3.06079	0.774286	0.438761	NA		0	0	0	0	0	0	0	2	0	0	3	0
Hnf4a		0	NA	NA	NA	NA	NA		0	0	0	0	0	0	0	0	0	0	0	0
Ptgis		418.943	0.350238	0.378101	0.926307	0.354287	0.733681		310	205	543	352	419	296	1110	930	565	185	129	309
Cadps2		54.2417	0.356697	0.530505	0.672373	0.501346	0.82409		39	38	61	73.0016	18	51	99.4505	66.9999	32.0498	43.7584	16	76.0013
Ddx27		400.582	0.057886	0.183641	0.315213	0.7526	0.933508		308.115	405.187	495	331.01	349.813	332.057	503.244	448.511	586.19	420.016	256	422
Cyth3		1039.29	-0.150703	0.182918	-0.823885	0.410005	0.769419		1010	669	1008	806	1339	1094	1270	1226	1779	968	842	690
Cyth4		178.297	-0.0320004	0.360829	-0.0886857	0.929332	0.98605		175.012	85	210.737	191.003	192.019	87	212.157	279.625	331	216.168	88	98
Rac3		22.9423	-0.573166	0.584214	-0.981089	0.326549	0.714026		24	32	25	21	4	18	33	24.9999	32	13	14	17
Rrp7a		770.069	-0.374623	0.279217	-1.34169	0.179697	0.567457		785.941	759.371	607.956	709.936	702.428	686.67	824.523	789.024	1004.57	519.381	591.016	789.039
Cyb5r3		2012.28	-0.117265	0.134379	-0.872642	0.382858	0.751714		2319	1604.99	2705	1746.07	1906.88	1897.66	2622.17	2219	2771	1601	1808.17	1335.99
Ints2		407.445	-0.428076	0.346842	-1.23421	0.217125	0.611887		433.057	499.001	326	411.337	416.19	280.028	398.067	455.039	548.707	398.24	184.46	241.018
Med13l		663.114	0.0412463	0.197983	0.208332	0.83497	0.960606		563	620	716	592	659	696	603	485	1216	758	556	550
H2bc4		1784.82	0.37922	0.169349	2.23928	0.0251376	0.250516		1616.49	1590.04	1618.64	1206.6	1473.87	1446.77	2075.77	1915.55	1900.09	1939.23	1889.72	2630.4
Baiap2l2		26.9344	0.32003	0.745619	0.429214	0.667768	0.901351		61	9	21	39	2	12	43	24	29	8	12	44
Mafk		503.654	0.224031	0.23018	0.973287	0.330411	0.716694		642	316	386	422.992	475	464	396	404	728	500	598	695
Med1		1175.49	0.102356	0.151796	0.674299	0.500121	0.822677		1434.95	1000.02	1432	1275.67	1070.07	1091.01	1390.09	1245.11	1545.76	833	981	908
Erbb3		290.652	0.38126	0.275678	1.38299	0.166668	0.549877		241	238	312	224	201	246	305	238	477	185	520	287
Stard3		306.285	-0.233014	0.185978	-1.25291	0.210237	0.603352		304	267	383	220.999	291	308	322	386	353	249	280	295
Ikzf3		19.736	2.0913	1.12815	1.85374	0.0637762	0.371196		1	0	14	14	14	7	3	13	12	103	0	22
Mfng		126.188	0.251707	0.343795	0.732141	0.464083	0.802353		106.003	50	104	162.002	87.1902	133	188	137	223	164	83	86
Vmp1		3611.24	-0.110242	0.161203	-0.683869	0.494058	0.820153		3424	2817	3608	3298	3715	3258	3230	3746	4083	4610	3202	4046
Uchl5		1704.58	0.354124	0.160548	2.20572	0.0274035	0.259074		1694.4	1434	1772.29	1300.62	1149.77	1262.03	1933.78	1725	1914.09	2335	1962.57	1968.08
Glrx2		1240.61	0.0464732	0.144776	0.321001	0.748209	0.9327		1409.57	1165.16	1578.43	893.394	1182.76	1098.2	1146.04	1319.8	1396.63	1309.12	1156.76	1232.53
Ro60		569.363	0.216432	0.193605	1.11791	0.263606	0.659366		599.94	355.038	462.801	625.443	385.67	616.822	799.011	811.976	765.992	685	429.763	413.941
Stk4		804.318	-0.214087	0.269827	-0.793422	0.427532	0.780033		814	720	1268	705	666	541	923.001	957	1083	782	623	427
Wfdc15b		0	NA	NA	NA	NA	NA		0	0	0	0	0	0	0	0	0	0	0	0
Pmp22		17419.6	0.018508	0.500282	0.0369951	0.970489	0.992014		16559	7691	24201	7024	22500	23173	15635	10612	28685	11137	35819	5688
Gdf9		14.6871	0.616848	1.06721	0.578003	0.563262	NA		14	2	0	11	36	11	15	21	41	18	2	0
Zcchc10		367.593	-0.0425325	0.193467	-0.219844	0.825993	0.957404		477	415	349	304	278	303	415	419	406	407	279	350
Prl8a2		0	NA	NA	NA	NA	NA		0	0	0	0	0	0	0	0	0	0	0	0
Tbx5		5.24269	1.52541	1.29565	1.17733	0.239065	NA		8.54161	4.0055	0	0	3.00264	0	2.07907	1.0017	12.316	17.5283	2.00441	13.0362
Psmb6		5466.44	0.197729	0.129369	1.52841	0.126412	0.490321		5249	4694	5823	4422	4768	4485	6051	6416	5660	5921	6057	5903
Spag7		3024.33	0.21589	0.134988	1.59933	0.109747	0.464905		2767.54	2824.55	2691.95	2520.58	2529.3	2686.61	3372.86	3778.52	3233.5	3267.72	3338.1	3157.11
Pfn1		3779.43	0.117146	0.115444	1.01474	0.310228	0.70136		3823	3744	4156.99	3461	2711	3068	4741	4591	4906	3959	2935	3716
Tomm34		406.532	-0.148481	0.190913	-0.777741	0.436721	0.785606		456.001	327	459	383	510	338	555	484.001	559.001	347	339.057	205
Ywhab		4226.23	0.326592	0.123056	2.65401	0.00795422	0.140018		4146	2944	4391	3823	3594	2875	5183.99	4496	6102	5602	3378	4882
Ksr1		2697.97	-0.187539	0.148782	-1.2605	0.207489	0.600736		3723.75	2783	2595	2767	2423.61	2520.43	2546.25	2181.13	3739	2102	2375.78	2690
Gpx3		2309.78	0.932464	0.469143	1.98759	0.0468573	0.32784		1459	1172	1528	1402	1791	1778	1741	1626	2065	2528	1618	8288
Anxa6		6572.79	-0.157603	0.143422	-1.09888	0.27182	0.667061		7617	6183	7423	6120	6076	6769	8068	7383	10987	5684	3981	4315
Il12rb2		5.9412	-0.819108	1.60506	-0.510329	0.609821	NA		0	15.3314	0	6.21164	12.1654	8.44291	7.67565	1.15408	22.9754	0	0	0
Zkscan6		129.437	0.256405	0.295463	0.867807	0.3855	0.753236		97	77	176	91	146	101	146	146	118	185	181	86
Kpna2		1444.73	0.32847	0.164927	1.99161	0.0464143	0.327828		1694	1023	1198.87	1185	1170	1122.01	2278	2458.93	2132.94	1482.97	1021	1104
Smurf2		1414.45	-0.214595	0.176835	-1.21353	0.224926	0.620429		1669	1230	1615	1438	1405	1438	1758	1735	2115	1085	911	819
Cep95		318.829	0.234794	0.279848	0.839004	0.401467	0.763328		383	207	219	225	270	286	409	332	490	405	361	200
Vezf1		1343.6	0.109041	0.156615	0.696235	0.486281	0.815591		1476	1048.39	1317.5	1219.5	1308.3	1234.5	1256.39	1227.5	1621.88	1474	1285	1561
Cuedc1		790.305	0.195965	0.167177	1.1722	0.241117	0.637515		930	680.5	810	675.5	893.5	898	882	781.499	1056.5	627	646	601.499
Srsf1		1650.89	0.0723099	0.141523	0.510942	0.609391	0.879666		2067	1390.5	1897	1403.5	1444	1167.5	2120	1735	2124	1565.5	1434.5	1618.5
Abi3		232.373	-0.142994	0.300607	-0.475685	0.634299	0.889274		292.811	96.6539	228.409	187.694	260.913	216.831	214.726	255.563	562.137	212.701	143.12	193.277
Shroom1		11.0317	0.755749	1.31577	0.574378	0.565712	NA		16	0	0	3.00094	14.2365	20.0046	19	41.4964	13.002	0	11	0
Kif3a		429.065	0.169261	0.198721	0.851751	0.394352	0.758405		339.799	236	538.041	357.415	471.391	430.939	555.613	604.305	618.34	410	395.437	286.635
Septin8		1440.73	-0.161625	0.210567	-0.76757	0.442743	0.789657		1704	1439	1592.99	1149	1566	1403	1873	1634	2543	953	1019	746
Mtmr4		510.261	0.188942	0.208786	0.904955	0.365489	0.740745		484	471	290	582	486	318	507	439	1056	801	477.001	430
Mrm1		227.487	-0.318607	0.285366	-1.11649	0.264214	0.66004		356	186	290	264	217	147	254	120	370	220	154	164
Mapt		1316.84	-0.392268	0.152211	-2.57713	0.00996244	0.161711		1680	1489	1156	1333	1117	1202	1233	1062	1672	1310	1291	1113
Kansl1		883.667	-0.273131	0.178765	-1.52788	0.126543	0.490321		1256	782	946	688.001	980.999	829	1042	817	1635	676	662	542.999
Gid4		1943.45	-0.242908	0.14979	-1.62166	0.104876	0.454645		2248.12	2043.23	2117.19	1906.08	2095.16	1780.14	1838.1	1403.15	2438.6	1910.98	1368.9	2141.97
Myo1b		1393.5	-0.110265	0.164101	-0.671935	0.501625	0.824183		1628	891.285	1568	1439	1245	1632	1906	1455	2141.03	1158.07	957	1027.11
Dhx40		800.05	0.00707173	0.173499	0.0407596	0.967488	0.991814		787	584	675	742	840	749	874.853	937.99	1042.84	942	614	800.399
Ypel2		430.403	-0.241874	0.245306	-0.98601	0.324128	0.712746		837	392	311	501	383	303	459	369	568	348	452	280
Akap1		2000.02	-0.244835	0.152797	-1.60235	0.109078	0.463169		2799	1761	2081	2275	1748	1943	2217	1705	3335	1621	1429	1472
Nol11		758.095	-0.126894	0.136375	-0.930484	0.352121	0.732133		892	784	869	547	821	690	1019	767	955.961	715	597	547
Derl2		825.952	0.0292777	0.20241	0.144645	0.884991	0.975141		841	760.414	958	664.005	741.002	514.379	954.458	893.002	1045.1	956.281	754.136	761.328
C1qbp		2597.16	0.462231	0.224592	2.05809	0.0395814	0.305336		2403.01	2345	1795.99	2208	2401	1998.19	2497.03	2374	2639	3179.02	3017.01	3267
Rpain		355.858	0.510612	0.308438	1.65548	0.0978279	0.442374		294	267	345	303	249	245	328	371	290	396	389	569
6330403K07Rik		29.5617	0.235195	0.479951	0.49004	0.624105	0.885594		13	38	46	26	24	9	38	43	44	20	20	38
Slc13a3		11.4862	0.200762	1.04568	0.191991	0.847749	NA		2	0	0	19	25	16	18	27	13	2	9	9
Kcnab3		13.6359	-0.335219	1.04331	-0.321303	0.74798	NA		16	11	27	5	2	1	21	27	23	18	0	1
Chd3		728.929	0.0410563	0.299131	0.137252	0.890832	0.977266		756	380	984	699	668	791	961	975	1381	686	359	295
Kdm6b		483.804	-0.652271	0.235765	-2.76661	0.00566426	0.119359		615.347	420.392	435.022	730	354	561	505.543	494	724.388	301.044	271.002	338.895
1700125H20Rik		0	NA	NA	NA	NA	NA		0	0	0	0	0	0	0	0	0	0	0	0
Appbp2		1045.75	0.251496	0.106358	2.36461	0.0180489	0.215811		1031.7	865.007	1065	853.609	900.017	823.547	1132.53	1189	1572.68	1319.94	905.154	1035.87
Wnt9b		7.59832	-0.579934	1.70425	-0.340287	0.733641	NA		1	0	47	5	0	4	1	0	31	12	0	0
Adora2b		27.966	-0.0341874	0.452482	-0.0755553	0.939773	0.987177		37	29	10	33	20	33	27	48	38	23	25	15
Ncor1		4058.71	-0.0591415	0.133084	-0.444392	0.656759	0.896501		4658.11	3796.01	3928.21	4226.06	3958.12	4437.01	4210.21	3793.11	6044.01	3740.15	2873.03	3378
Trpv2		69.1832	-0.420194	0.501437	-0.837979	0.402042	0.763902		99.512	23	72.4643	48.8457	55.3256	135	101.216	91.2955	112.171	75.4059	30.2876	10.3587
Cenpv		384.013	0.213571	0.214537	0.9955	0.319493	0.709805		354	351	357	267	324	317	354	429	495	399	392	524
Pcgf2		118.716	0.0699011	0.360236	0.194043	0.846143	0.962703		119.008	48	142	100	108	79.0717	185.192	126.262	126.008	119	98.1888	132.71
Cwc25		391.393	-0.147465	0.143519	-1.0275	0.304187	0.696935		425.275	346	408	324.139	455.221	441.584	391.313	375.57	546.106	357.079	321	330.167
1700001P01Rik		0.151639	0.854888	3.11654	0.274307	0.783849	NA		0	0	0	0	0	0	0	2	0	0	0	0
Pip4k2b		1207.14	-0.403029	0.185305	-2.17496	0.0296335	0.268023		1637	1265	1229	1195	1472	1174.05	1071	1057	2072	1038	762	691
Trim37		388.338	-0.125324	0.310799	-0.403231	0.686779	0.908519		347.228	268	436.041	281	441.651	401.005	517.01	535	619.001	218.309	222	304.004
Ybx2		67.6161	0.143278	0.425623	0.33663	0.736396	0.929171		54	49	69	46	40	108	102	32	100	35	71	94
Ctdnep1		2407.47	-0.0388838	0.150588	-0.258212	0.796243	0.949735		2417	2160	2625	2219	2033	2120	2255	1968	3277	2646	2409	2714
Elp5		1382.77	0.125554	0.138618	0.90575	0.365068	0.740469		1338	1123.28	1895	1112	1111	1281	1683	1558	1740	1419	1386	1082
Slc2a4		8778.41	-0.0325367	0.175863	-0.185011	0.85322	0.964318		9145	7902	7959	7716	8126	9450	7290	6032	11496	10133	9027	10547
Gabarap		6793.02	0.331897	0.129755	2.55788	0.0105313	0.165652		6258	5004	6704	6011	6345	5533	8962	7832	6988	7310	6865	7445
Cldn7		3.91496	-1.67459	1.69441	-0.988298	0.323007	NA		6	6	8	1	4	0	4	5	0	0	0	0
2810408A11Rik		14.5643	0.889544	1.05146	0.846005	0.39755	NA		24	26	0	2	5	5	19	30	20	8	0	22
Phf23		550.546	0.176695	0.226976	0.778476	0.436289	0.785151		659	505	634	519	338	317	691	522	734	509.999	483	685
Acadvl		12642	-0.256576	0.148565	-1.72702	0.0841633	0.418103		16252.1	10601.3	12488	12979.7	14585.9	13611.8	11804	10618.9	14883.8	11082.8	8901.95	13489
Dnah11		5.14725	2.37894	1.74311	1.36477	0.172325	NA		6	0	0	4.05032	0	0	5.43097	5.06529	0	0	19	18.0516
G3bp1		4325.61	-0.0400884	0.0945989	-0.423772	0.671732	0.902696		5232.15	4319.33	4069.21	4012.11	3939.15	4076.17	4860.24	4423.24	6241.21	4323.1	3331.2	3629.18
Atox1		891.24	0.410652	0.183551	2.23726	0.0252695	0.250577		850	544	786	793	745	702	1105	1146	779	1216	818	1212
Glra2		0	NA	NA	NA	NA	NA		0	0	0	0	0	0	0	0	0	0	0	0
Sparc		77902.5	0.217101	0.283759	0.765089	0.444219	0.790037		79956.8	49476	92903	76119	68624.1	54926.9	175820	146904	106031	42606	42587.9	39674
Glra4		0.714298	-3.0083	3.04504	-0.987933	0.323185	NA		0	0	0	0	0	8	0	0	0	0	0	0
Mief2		1612.95	-0.188371	0.125704	-1.49853	0.133996	0.501035		1898	1729.96	1453	1588	1569.97	1534	1611	1493	2125	1731	1384	1256
Tbx3		258.183	0.152828	0.256091	0.596773	0.550659	0.849296		264	160	187	181	252	236	282	194	459	241	311	351
Mmp20		0.521845	2.45888	3.05629	0.80453	0.421091	NA		0	0	0	0	0	0	5	0	0	2	0	0
Mmp7		0	NA	NA	NA	NA	NA		0	0	0	0	0	0	0	0	0	0	0	0
Crhr1		0	NA	NA	NA	NA	NA		0	0	0	0	0	0	0	0	0	0	0	0
Dusp14		197.423	-0.144942	0.275755	-0.525619	0.599153	0.874086		171	226	167	203	145	248	171	219	281	188	252	90
Tada2a		391.286	0.0265234	0.274138	0.0967523	0.922923	0.985265		408	300	222	449	393	318	529	469	477	457	391	223
Ikzf1		86.0916	1.25627	0.616894	2.03645	0.0417053	0.311887		28	39	61	52	42	29	55	87	66	551	27	72
Tcaf3		0	NA	NA	NA	NA	NA		0	0	0	0	0	0	0	0	0	0	0	0
Pnpo		321.25	-0.0765756	0.161633	-0.473763	0.635669	0.889789		337	291	295	345	273	347	332	316	481	367	284	219
Cog1		556.657	0.152563	0.248571	0.613763	0.539372	0.841936		782.019	566.776	470.208	600.178	534.419	420.118	655.639	727.409	697.934	513.809	382.225	296.024
Cbx1		1712.31	-0.00212433	0.138928	-0.0152909	0.9878	0.997136		2003	1811.41	1884	1263	1298.51	1393.36	2019.89	1746.64	2150.6	1839.9	1428.37	1837.64
Cdk5rap3		935.576	-0.034622	0.144873	-0.238982	0.81112	0.953952		893	835	1202	757	965	838	1159	1096	1015	886	769	839
Copz2		965.001	0.0720244	0.217335	0.331399	0.740343	0.930627		1002	677	1453	841	765	795	1623	1363	1462	724	593	649
Slc25a39		873.414	0.0877824	0.180094	0.487424	0.625958	0.885713		1100	793	883	782	659	761	1170	984	1202	671	586	971
Sp2		254.05	-0.0315499	0.161039	-0.195914	0.844677	0.962202		258	264	256	206	257	231	268	301	343	303	179	208
Aatf		416.509	-0.0115349	0.158577	-0.07274	0.942013	0.987177		514	437	470	378	276	391	513	393	504	384	384	379.001
Lhx1		0.187107	0.854888	3.11654	0.274307	0.783849	NA		0	0	0	0	0	0	0	0	0	0	0	2
Dync1h1		4130.93	-0.376951	0.226709	-1.66271	0.0963713	0.440663		5462.42	3379.5	3636.62	4616.11	4080.61	4947.85	4500.85	3504	8276.03	2746.79	2209.12	2865
Cpsf4l		6.29732	0.240504	1.37278	0.175195	0.860926	NA		5	0	0	6	0	22	5	7	11	0	12	7
Pex12		408.165	0.401586	0.186353	2.15497	0.0311641	0.272268		543	199	386.977	305.628	356	290.351	524.001	424	646	532	370	422
Ndel1		2125.61	-0.462432	0.185239	-2.49641	0.0125457	0.180457		2140	1828.87	2770.79	1878	2128	2149.79	2344	2127	3023	1768	1356	1689
Slc25a35		208.589	-0.363497	0.284725	-1.27666	0.201723	0.595465		337.561	121.287	189.398	248.862	248.471	120.725	206.513	192.015	269.718	190.908	166.49	180.682
Zbtb4		1146.06	-0.167569	0.144499	-1.15965	0.246191	0.642789		1482	992	1003	1304	1141	1054	1255	950	1786	1019	915	983
Tnfsfm13		211.334	-0.124956	0.275298	-0.453894	0.649905	0.895273		239.355	96.5599	233.138	167.142	258.563	297.031	238.233	118.332	300.323	201.777	190.244	211.832
Mpdu1		301.353	-0.0617732	0.24789	-0.249196	0.803209	0.952258		269	268	448	329.005	264.007	159.021	433.652	348.046	356	311	148	336
Fxr2		1801.93	-0.281479	0.148404	-1.8967	0.0578673	0.35792		2290	2051	1664	1654	1752	1727	1776	1582	2247	1693	1534	1519
Atp5g3		24156.3	0.273618	0.157006	1.74273	0.0813815	0.410711		24040	19756	24597	18142	19853	20324	22816	24948	27125	28434	24651	34104
Cd68		162.123	-0.0687086	0.476367	-0.144234	0.885315	0.975227		130	142	222	166	128	107	288	367	286	57	50	46
Slc35g3		0	NA	NA	NA	NA	NA		0	0	0	0	0	0	0	0	0	0	0	0
Acsl1		11343.5	0.0178272	0.139555	0.127743	0.898352	0.980097		12425	10145	10695.7	10818	9960	10722	16070	11136	18326.4	9682	7293	11167
Abca5		635.889	-0.021191	0.350969	-0.0603786	0.951854	0.989696		784	411	389	473	630	634	727	708	729	507	555	504
Smyd4		164.562	0.144528	0.376377	0.383998	0.70098	0.914406		170.2	130.012	64	161.002	170	170.185	201.008	248.172	144.028	200.041	97.9444	134
Lsp1		1926.02	-0.244853	0.189227	-1.29396	0.195678	0.58628		1703	1796	2332	1775	1701	1791	2536	2552	2296	2391	1293	1083
Zfyve27		414.465	-0.0380962	0.167442	-0.227518	0.820021	0.956111		473.708	359.001	575	339.067	313.061	390.402	480.511	447	515.001	466.145	285	378.552
Avpi1		302.54	0.0790063	0.19722	0.400599	0.688715	0.909557		265	207	375	319	224	293	328	297	416	428	215	299
Sfrp5		289.496	-0.198222	0.359998	-0.550619	0.581895	0.864027		310	152	332	242	330	437	324	125	745	186	278	124
Myh11		2778.15	-0.507468	0.186913	-2.715	0.00662753	0.128261		3518	2583	3485	4093.99	2385	2807	3207	2402	4103	2003	1883	1308
Rad51d		174.723	0.0381856	0.210117	0.181735	0.855791	0.964434		160	174	135	180	176	133	235	248	253	179	91	177
Fndc8		3.56856	1.16787	1.58827	0.735311	0.46215	NA		5	0	0	0	0	8	4	11	9	6	0	3
Unc45b		6265.32	-0.383998	0.107987	-3.55597	0.000376587	0.0274437		7474	6441	7118	6073	7140	7010.01	5366	5286.01	7205	5393	5017	5423
[truncated: 34,048 more rows]

## Sheet: |log2FC|>0.3 & padj<0.1
name	baseMean	log2FoldChange	lfcSE	stat	pvalue	padj
Gm45837	136.985	9.57377	3.00338	3.18766	0.00143427	0.058038
Gm6158	44.7892	8.87399	3.00381	2.95425	0.00313429	0.0898668
Fam177a2	132.433	7.11138	1.35919	5.23209	1.68e-07	0.000117257
Lat	18.2523	6.85593	1.2687	5.4039	6.52e-08	5.88e-05
Polr3h	5080.04	6.13751	1.07955	5.68523	1.31e-08	1.66e-05
Cr2	44.2616	5.32217	1.5657	3.39922	0.000675792	0.0389123
Pax5	77.4909	5.31434	1.73682	3.05981	0.00221477	0.0750341
Ttk	52.0949	3.39072	0.790534	4.28915	1.79e-05	0.00402609
Flacc1	19.1143	3.21728	1.06923	3.00895	0.0026215	0.0815173
Tg	18.7599	3.06614	0.770992	3.97687	6.98e-05	0.0103939
Gimap3	43.1739	3.03762	0.956519	3.1757	0.00149473	0.0596735
Rexo5	83.35	3.02679	0.645361	4.69007	2.73e-06	0.000909854
Pck1	1017.53	2.9822	0.732314	4.0723	4.66e-05	0.00784762
1700016C15Rik	46.4326	2.78909	0.585206	4.766	1.88e-06	0.00075123
Zfp811	25.2899	2.72896	0.754258	3.61808	0.000296798	0.0233303
Adrb3	35.9489	2.71274	0.700364	3.87332	0.000107361	0.01295
Hal	17.7168	2.48509	0.82197	3.02333	0.00250008	0.0804165
Birc5	113.716	2.45285	0.655591	3.74144	0.000182969	0.0170673
Prkcb	66.2984	2.4312	0.684702	3.55075	0.000384142	0.0275253
Gm5148	47.1657	2.37509	0.671271	3.53819	0.000402876	0.0279304
Rhpn1	18.8778	2.35207	0.705904	3.332	0.000862234	0.0451735
Olfr539	160.87	2.3287	0.605954	3.84303	0.000121525	0.0134951
Ces1d	523.064	2.31089	0.780909	2.95923	0.0030841	0.0891586
Angptl4	683.052	2.28597	0.623198	3.66813	0.000244333	0.0205946
Adig	129.751	2.25363	0.646585	3.48543	0.000491352	0.0313927
Bub1b	137.145	2.25293	0.494257	4.55823	5.16e-06	0.00160403
Ccnb1	85.8526	2.21122	0.775619	2.85091	0.00435936	0.0963265
Pclaf	136.551	2.16445	0.6473	3.34382	0.000826348	0.0441771
Nek2	25.4232	2.10918	0.689813	3.05761	0.0022311	0.0754046
Pbk	93.9698	2.0702	0.710107	2.91534	0.00355307	0.0956049
Cdca8	53.3086	2.06685	0.626735	3.2978	0.00097444	0.0478399
Klhl32	29.012	2.05315	0.590864	3.47483	0.000511175	0.0319302
Gm3755	54.0516	1.99962	0.692276	2.88848	0.00387108	0.0999456
Hoxc8	74.9024	1.9678	0.601259	3.2728	0.00106486	0.0499986
Cenpf	190.244	1.93363	0.561592	3.44312	0.000575047	0.0348314
Top2a	437.421	1.92919	0.617923	3.12206	0.00179591	0.0661273
H2ac24	170.12	1.9278	0.51411	3.74979	0.000176985	0.0167323
Fgf10	58.6526	1.87622	0.509926	3.6794	0.000233786	0.019946
H4f16	55.407	1.87258	0.60201	3.11054	0.00186748	0.0672489
Cyp2e1	245.374	1.86519	0.46631	3.9999	6.34e-05	0.00967444
Prkar2b	492.742	1.8466	0.426167	4.33303	1.47e-05	0.00361023
Mrap	93.7294	1.81909	0.627701	2.89803	0.00375519	0.0983944
Trim59	87.8385	1.79066	0.502589	3.56287	0.000366817	0.0271561
Gabrr2	703.271	1.75362	0.405928	4.32003	1.56e-05	0.00373995
Ctcfl	30.6325	1.74324	0.590592	2.95169	0.00316043	0.0902465
Strit1	38.8493	1.72787	0.443425	3.89664	9.75e-05	0.0125207
Anln	235.819	1.71176	0.478686	3.57595	0.000348962	0.0265363
Cfd	2021.19	1.71097	0.56943	3.0047	0.00265842	0.0819725
Dtl	52.8371	1.66516	0.530162	3.14085	0.00168461	0.0639201
Cdk1	133.666	1.65225	0.52157	3.16784	0.00153574	0.0607007
Cenpk	61.1703	1.64894	0.562425	2.93185	0.00336951	0.0928574
Lgals4	203.334	1.63534	0.373071	4.38347	1.17e-05	0.00310252
Gm4739	254.73	1.62452	0.316087	5.13948	2.75e-07	0.00015419
Mthfd2	427.762	1.61945	0.298957	5.41702	6.06e-08	5.88e-05
Mcmdc2	59.2926	1.60018	0.416118	3.8455	0.000120306	0.0134665
Cdo1	1073.67	1.5673	0.526	2.97966	0.00288573	0.0857662
Ccna2	202.613	1.56554	0.503358	3.1102	0.00186963	0.0672489
N4bp2l1	114.035	1.55336	0.376063	4.1306	3.62e-05	0.00674303
Gm11225	42.8709	1.51639	0.503177	3.01364	0.00258136	0.0815173
Gm4951	23.7875	1.4783	0.436859	3.38393	0.000714557	0.0403149
Pde3b	406.116	1.4761	0.401357	3.67776	0.000235287	0.0199524
Slc36a2	258.919	1.4758	0.343122	4.30111	1.7e-05	0.00396317
Hmgcs2	146.567	1.43575	0.408167	3.51755	0.000435553	0.0288827
Cebpa	411.864	1.42037	0.440122	3.22721	0.00125003	0.0548288
B3gat1	26.3639	1.39073	0.442324	3.14414	0.00166577	0.0636817
Agtr2	259.711	1.37726	0.2645	5.20703	1.92e-07	0.000122321
Tacc3	161.223	1.34615	0.338835	3.97287	7.1e-05	0.010449
Rps6ka6	29.2886	1.32866	0.440738	3.01461	0.00257307	0.0815173
Agbl3	124.72	1.29754	0.395909	3.27736	0.00104783	0.0496989
Wdhd1	89.5715	1.28242	0.422575	3.03476	0.00240725	0.078881
Lilrb4b	105.682	1.27074	0.358615	3.54348	0.000394889	0.0276784
Cstad	100.141	1.27034	0.380137	3.34179	0.000832409	0.0441771
Gm42715	448.794	1.22197	0.354474	3.44727	0.000566277	0.0344493
Dlk1	371.856	1.22043	0.180849	6.74831	1.5e-11	2.62e-08
Uap1l1	143.694	1.21622	0.321269	3.78566	0.000153298	0.0152788
Zfp503	544.798	1.21542	0.353907	3.43428	0.00059412	0.0355253
Nup214	595.577	1.1821	0.332179	3.55861	0.000372818	0.0273114
Myh7	4922.44	1.15275	0.269387	4.27915	1.88e-05	0.00403847
Cenpa	156.528	1.13189	0.371258	3.04881	0.00229753	0.0770037
Vmn2r66	2514.43	1.09069	0.347551	3.13821	0.00169984	0.0640859
Mcm3	232.488	1.08289	0.22095	4.90106	9.53e-07	0.000444582
Prob1	1412.16	1.07876	0.32263	3.34365	0.000826849	0.0441771
Miip	239.609	1.07634	0.320316	3.36025	0.000778714	0.0428967
Tyro3	62.9574	1.07572	0.294419	3.6537	0.00025849	0.0211508
Psat1	568.157	1.06802	0.2585	4.1316	3.6e-05	0.00674303
Asns	173.626	1.06801	0.308961	3.45679	0.000546659	0.0334011
Slc2a10	145.964	1.06771	0.342093	3.1211	0.00180178	0.0661691
Smc4	1180.55	1.06662	0.196224	5.43574	5.46e-08	5.87e-05
Retn	456.434	1.04965	0.3527	2.97605	0.00291983	0.0865558
Igf2	12447.7	1.02379	0.196987	5.19724	2.02e-07	0.000123049
Arxes2	162.856	1.00958	0.338527	2.98227	0.00286122	0.0853606
Sfxn1	406.797	1.0061	0.29002	3.46909	0.00052222	0.0323314
Armcx5	206.583	1.00081	0.26013	3.84734	0.00011941	0.0134665
Hmgb2	476.36	0.991566	0.289134	3.42944	0.000604835	0.0358759
Olfr1023	1136.45	0.981008	0.125247	7.83259	4.78e-15	3.34e-11
Fabp4	26525.3	0.978268	0.256825	3.80908	0.000139483	0.0146396
Tnnc1	1677.77	0.964823	0.295265	3.26765	0.00108443	0.0505778
Car5b	237.848	0.952603	0.292984	3.25138	0.00114846	0.0527801
Rfc5	168.992	0.946151	0.241839	3.91231	9.14e-05	0.012193
Plagl1	1152.49	0.942335	0.251268	3.75032	0.00017661	0.0167323
Naca	13430.9	0.94142	0.235565	3.99644	6.43e-05	0.00967444
Yrdc	226.098	0.932435	0.280847	3.32008	0.000899923	0.0457881
Slc26a11	127.545	0.928792	0.238752	3.8902	0.000100161	0.0126258
Rnf31	270.962	0.924588	0.300092	3.08102	0.00206296	0.0721623
Ndn	855.982	0.924566	0.144523	6.39734	1.58e-10	2.46e-07
Exoc3l4	243.67	0.920224	0.282776	3.25425	0.00113691	0.0525976
Mmp11	115.705	0.891174	0.282218	3.15775	0.00158992	0.0623141
Trf	936.133	0.890828	0.244821	3.63869	0.000274029	0.0221286
Tnni1	1167.65	0.871689	0.290364	3.00205	0.00268165	0.0819725
Zim1	1395.56	0.849105	0.234551	3.62013	0.000294455	0.0232769
Cic	662.649	0.83095	0.25389	3.27287	0.00106462	0.0499986
Rpl36a	5650.57	0.824993	0.221137	3.73068	0.000190966	0.0171282
Pgrmc1	1157.13	0.823732	0.15707	5.24434	1.57e-07	0.000117257
Mgst1	916.262	0.813118	0.251296	3.2357	0.00121345	0.0539004
Rpl38	7946.4	0.809265	0.236064	3.42817	0.000607676	0.0358759
Cln3	117.981	0.80549	0.278867	2.88844	0.00387154	0.0999456
Usp42	312.275	0.802357	0.243532	3.29467	0.000985357	0.0482067
Peg3	5255.24	0.797085	0.113903	6.99794	2.6e-12	6.06e-09
Tpm3	6491.92	0.791499	0.20867	3.79306	0.000148802	0.0151974
Caprin2	407.818	0.787693	0.236151	3.33554	0.000851327	0.04495
Dhx30	952.84	0.786974	0.221642	3.55066	0.000384273	0.0275253
Kazald1	494.679	0.785148	0.214638	3.658	0.00025419	0.0209213
Chkb	700.388	0.768413	0.200739	3.82791	0.000129234	0.0140037
Gm10275	13184	0.762693	0.204039	3.73798	0.000185503	0.017076
Rps20	10621.4	0.760194	0.218699	3.47599	0.000508971	0.0319302
Smim27	387.445	0.757328	0.237595	3.18748	0.00143519	0.058038
Rps23	7914.58	0.757104	0.237389	3.1893	0.00142619	0.058038
1500011B03Rik	208.92	0.75611	0.245915	3.07468	0.00210727	0.0726229
Tmem120a	234.974	0.752047	0.238723	3.15029	0.00163106	0.0628702
Piezo1	715.194	0.748924	0.237532	3.15294	0.00161637	0.0628702
Rps12-ps3	11271.5	0.74442	0.185358	4.01612	5.92e-05	0.00940702
Rps7-ps3	3525.05	0.742385	0.242119	3.0662	0.00216798	0.0738063
Pgam1	1237.78	0.734844	0.233049	3.15317	0.00161508	0.0628702
Mus81	613.32	0.733382	0.216677	3.38468	0.00071262	0.0403149
Uba52	7546.91	0.728652	0.228726	3.18569	0.00144407	0.0582289
Rpl28	5797.54	0.727793	0.175104	4.15634	3.23e-05	0.00638143
Slc1a5	1711.48	0.722205	0.222823	3.24116	0.00119044	0.0534997
Tceal7	14465.5	0.718898	0.214783	3.34709	0.000816654	0.0441771
Taf1d	1149.89	0.718714	0.194229	3.70035	0.000215301	0.0187112
Kcne1l	2448.46	0.715918	0.171682	4.17003	3.05e-05	0.00626675
Rplp2	4107.52	0.710424	0.225743	3.14705	0.00164925	0.0632227
Tuba1c	308.381	0.709043	0.198615	3.56994	0.000357057	0.0268599
Rpl39	10145	0.706942	0.215668	3.27792	0.00104576	0.0496989
Hs6st2	624.613	0.700478	0.233286	3.00266	0.00267634	0.0819725
Rpl32	13554.7	0.699841	0.199094	3.51513	0.000439541	0.0290097
Rps21	6892.08	0.6993	0.217792	3.21086	0.00132338	0.0563083
Tmx4	1366.17	0.694305	0.131432	5.28261	1.27e-07	0.000104821
Rpl27a	6988.03	0.691911	0.21667	3.19338	0.00140616	0.0578678
Rps25	20313.4	0.686189	0.204571	3.35427	0.000795733	0.0434918
Rps28	6704.67	0.686186	0.202979	3.38058	0.000723331	0.0405819
Tnnt1	3055.39	0.685184	0.235651	2.90762	0.00364191	0.0970622
Ctla2a	805.015	0.683824	0.224585	3.04483	0.0023281	0.0771915
Eif4a3	927.042	0.6831	0.194165	3.51814	0.000434575	0.0288827
Rps16	6865.6	0.682086	0.21244	3.21073	0.001324	0.0563083
Rps8	17901.1	0.677785	0.212529	3.18914	0.00142697	0.058038
Saal1	232.194	0.67736	0.186921	3.62377	0.000290343	0.0230822
Lsm7	795.208	0.674021	0.230346	2.92612	0.00343216	0.0942411
Rpl31	12761.1	0.667691	0.217253	3.07333	0.00211683	0.0727733
Rpl13a	16135.3	0.663534	0.209438	3.16817	0.00153401	0.0607007
Galk1	112.811	0.660149	0.226202	2.9184	0.00351829	0.0955606
Atxn1	728.246	0.659693	0.226981	2.90638	0.00365642	0.0972635
Inpp5f	407.601	0.659505	0.21764	3.03026	0.00244347	0.0793248
Rpl17	14291.2	0.658509	0.201517	3.26776	0.001084	0.0505778
Slirp	3054.99	0.657474	0.218508	3.00893	0.0026217	0.0815173
Rpl22l1	3800.4	0.656731	0.221454	2.96554	0.00302151	0.0885294
Ube2a	1081.53	0.653974	0.217922	3.00096	0.00269131	0.0820411
Tnnt2	279.365	0.65378	0.19641	3.32866	0.000872664	0.0451735
Rpl41	11708	0.643587	0.19241	3.34487	0.000823218	0.0441771
Nubp2	326.096	0.638884	0.182355	3.50353	0.000459142	0.0298805
Rps29	8345.27	0.636325	0.196782	3.23366	0.00122215	0.0540387
Zdhhc16	735.386	0.63026	0.158891	3.96662	7.29e-05	0.0105156
Dnajc15	2805.61	0.62811	0.205783	3.05229	0.00227103	0.0763854
Cetn3	2081.95	0.626226	0.194301	3.22297	0.00126867	0.0552997
Upf3b	1104.36	0.619487	0.206835	2.99508	0.00274375	0.0829171
Eef1b2	7899.84	0.61836	0.166487	3.71416	0.000203881	0.0178294
Rpl37	7890.04	0.616863	0.203015	3.03851	0.0023775	0.0780892
Rbm3	7218.29	0.616823	0.19825	3.11134	0.00186241	0.0672489
Atp6v1h	1325.64	0.616217	0.175069	3.51984	0.000431801	0.0288827
Rbm17	1308.13	0.612727	0.210908	2.90518	0.0036704	0.0972656
Rpl37a	8723.53	0.609997	0.194746	3.13227	0.00173458	0.0647207
Rpl27-ps3	1859.71	0.608962	0.197922	3.07677	0.00209256	0.072473
Gm11518	1859.71	0.608962	0.197922	3.07677	0.00209256	0.072473
Lum	4370.92	0.607664	0.187968	3.2328	0.00122583	0.0540387
Rpl35a	10271.6	0.606665	0.207524	2.92334	0.00346295	0.0948211
Rps24	25514	0.605478	0.196772	3.07705	0.00209062	0.072473
Fgfrl1	618.551	0.604888	0.189597	3.19038	0.00142086	0.058038
Fau	4985.14	0.603468	0.204963	2.94428	0.00323705	0.0911325
Rpl30	12366	0.600111	0.206782	2.90215	0.00370615	0.0974745
Rpl26	21475.5	0.598309	0.201618	2.96753	0.003002	0.0884294
Rplp1	15734	0.594831	0.17599	3.37991	0.000725091	0.0405819
Rpl23	20072.4	0.594358	0.191227	3.10813	0.00188274	0.0673288
Rpl27	4466.7	0.59419	0.198439	2.99431	0.00275062	0.0829455
Rpl36	4300.12	0.593143	0.19327	3.06899	0.00214785	0.0734785
Rps13	8268.02	0.588457	0.192699	3.05377	0.00225986	0.0761928
Rpl10a	10910.1	0.585224	0.18724	3.12554	0.00177482	0.0656964
Csrp2	410.723	0.5847	0.180483	3.23965	0.00119678	0.0534997
Rps7	13295.9	0.58456	0.195484	2.99032	0.00278686	0.0836775
Rpl6	20480.3	0.579445	0.187796	3.0855	0.00203209	0.0718007
Tpt1	66998.2	0.579216	0.18291	3.16667	0.00154194	0.0607742
Rps27a	16889.7	0.577425	0.197687	2.92091	0.0034901	0.0953779
Rpl21	18582.5	0.57688	0.177586	3.24846	0.00116031	0.0528829
Mxra8	1810.82	0.575889	0.179548	3.20744	0.00133921	0.056611
Dtnbp1	579.87	0.56935	0.191697	2.97005	0.0029775	0.0879083
Rpl15	12390.1	0.551519	0.166493	3.31258	0.000924404	0.0463594
Cstb	426.655	0.548418	0.178654	3.06973	0.00214253	0.0734763
Rpl14	11510.8	0.546952	0.183571	2.97951	0.00288707	0.0857662
Sec61b	666.72	0.545311	0.173152	3.14931	0.00163655	0.0629084
Svbp	492.289	0.542275	0.153569	3.53116	0.000413746	0.0283781
Nup85	695.109	0.538354	0.185713	2.89885	0.00374529	0.098319
Rps10	4733.55	0.537882	0.152568	3.52553	0.000422638	0.0287066
Rps26	7526.13	0.535883	0.162328	3.30123	0.000962633	0.0474266
Smap1	978.537	0.535594	0.18078	2.96269	0.00304968	0.0885294
Copb1	2684.56	0.53467	0.147214	3.63193	0.000281311	0.022492
Rpl19	11909.3	0.52502	0.153635	3.41731	0.000632435	0.0371808
Rpsa	24450.5	0.523321	0.147432	3.54957	0.000385863	0.0275253
Rps23-ps1	6540.23	0.521969	0.180266	2.89554	0.00378506	0.0989829
Mrps6	531.798	0.519072	0.170783	3.03937	0.00237076	0.0780509
Rassf8	714.016	0.518819	0.175707	2.95276	0.00314951	0.0901186
Ttc5	406.779	0.502687	0.15099	3.32928	0.000870693	0.0451735
Ak2	974.747	0.501541	0.152859	3.28107	0.00103413	0.0496225
Stx5a	1242.63	0.495383	0.163767	3.02493	0.00248693	0.0802659
Rps11	11310.3	0.491344	0.161299	3.04618	0.00231772	0.0771915
Rps19	5113.1	0.489355	0.16758	2.92012	0.00349891	0.0954323
Ssr4	1651.3	0.48737	0.155135	3.14159	0.00168033	0.0639201
Rpl29	9233.92	0.47585	0.163531	2.90985	0.00361601	0.0967201
Ccnd3	1246.13	0.474342	0.127131	3.73112	0.000190627	0.0171282
Atraid	2293.73	0.472144	0.142498	3.31334	0.00092189	0.0463594
Sptlc2	858.218	0.467635	0.155152	3.01405	0.00257781	0.0815173
Chrna1	1072.34	0.466805	0.108116	4.31765	1.58e-05	0.00373995
Hprt	1373.55	0.466102	0.143434	3.24959	0.0011557	0.0528451
Aqp4	7083.29	0.460942	0.13774	3.34645	0.000818521	0.0441771
Cct3	4794.03	0.449886	0.15182	2.96328	0.00304381	0.0885294
Cgrrf1	1419.23	0.448618	0.138206	3.246	0.00117038	0.0531687
Ppia	12104.2	0.446275	0.139243	3.20501	0.00135059	0.0567489
Rps2	23083	0.43866	0.150366	2.91728	0.00353093	0.0955606
Rps9	6806.85	0.435413	0.149347	2.91545	0.00355179	0.0956049
Rpl3	6174.47	0.432712	0.131897	3.28068	0.00103557	0.0496225
Ccnh	1157.48	0.425489	0.0883605	4.81537	1.47e-06	0.000622962
Ppib	2582.33	0.42267	0.144173	2.93168	0.00337132	0.0928574
Ppp1r14b	1216.68	0.422482	0.131763	3.20638	0.00134415	0.0566487
Fut8	921.562	0.420721	0.134286	3.13303	0.00173013	0.0647207
Itm2a	29686.7	0.418857	0.119868	3.49431	0.00047528	0.0307876
Pabpc1	7601.85	0.412194	0.133671	3.08365	0.00204481	0.0718867
Srsf10	2389.8	0.410009	0.127422	3.21774	0.00129206	0.0559705
Vbp1	2565.54	0.40882	0.137988	2.96272	0.00304937	0.0885294
Gars	2950.46	0.406456	0.137755	2.95058	0.00317177	0.090247
Cbx3	2705.8	0.405987	0.127505	3.18409	0.00145212	0.0583853
Rplp0	28801.3	0.402414	0.133664	3.01065	0.00260687	0.0815173
Slc25a5	3689.84	0.398865	0.086252	4.62441	3.76e-06	0.00119463
Ran	3717.03	0.385642	0.123284	3.12809	0.00175947	0.065301
Serp1	1682.33	0.382305	0.1179	3.24262	0.00118435	0.0534562
Eef1a1	49866.1	0.381928	0.131004	2.91539	0.00355242	0.0956049
Pja1	856.458	0.365114	0.121619	3.00212	0.00268109	0.0819725
Npc2	1943.82	0.362956	0.122769	2.9564	0.00311249	0.0897937
Pcna	1666.16	0.361103	0.10872	3.3214	0.000895683	0.0457387
Tbrg1	1507.51	0.32192	0.10911	2.95043	0.00317335	0.090247
Tmed2	5740.75	0.317275	0.0871998	3.63849	0.000274246	0.0221286
Thap12	7759.92	-0.300328	0.100047	-3.00188	0.0026832	0.0819725
Klhl41	24058.7	-0.305502	0.089091	-3.42909	0.0006056	0.0358759
Hrc	34873.2	-0.310195	0.0958398	-3.2366	0.00120963	0.0539004
Dcun1d2	3109.66	-0.319249	0.108023	-2.95538	0.00312283	0.0898668
Ppp6r2	1354.53	-0.319393	0.101374	-3.15063	0.00162918	0.0628702
Dcaf8	6906.81	-0.321127	0.109242	-2.9396	0.00328637	0.0917823
Nap1l4	5865.7	-0.321157	0.10394	-3.08983	0.00200271	0.0711215
Arl8b	3456.17	-0.325694	0.108049	-3.01433	0.00257551	0.0815173
Phkg1	15870.3	-0.328912	0.108063	-3.04371	0.00233679	0.0772964
Gfm2	2450.88	-0.331804	0.10653	-3.11466	0.00184156	0.0671019
Cog6	2385.2	-0.335728	0.0993956	-3.3777	0.000730951	0.0407469
E2f6	3641.79	-0.339117	0.102062	-3.32264	0.00089169	0.0457016
Raf1	3893.22	-0.345584	0.0975404	-3.54298	0.000395632	0.0276784
5730455P16Rik	2620.73	-0.346755	0.114289	-3.03403	0.0024131	0.0788872
Dpp8	8518.32	-0.349337	0.113287	-3.08365	0.00204481	0.0718867
Sgcg	11656.5	-0.351118	0.0965244	-3.63761	0.000275185	0.0221286
Ube2g2	2635.55	-0.352124	0.116085	-3.03333	0.00241871	0.0788872
Klhl40	4381.48	-0.359723	0.108092	-3.32793	0.00087493	0.0451735
Fech	4644.61	-0.359766	0.12226	-2.94263	0.00325433	0.0912517
Eif3j2	2959.67	-0.361627	0.10272	-3.52053	0.000430693	0.0288827
Ank1	16406.6	-0.361919	0.111689	-3.24043	0.0011935	0.0534997
Prkab2	5916.5	-0.364184	0.120158	-3.03087	0.00243848	0.0793248
Limch1	4627.71	-0.364552	0.102097	-3.57066	0.000356087	0.0268599
Spag9	10308.1	-0.366135	0.0999796	-3.6621	0.000250161	0.0208348
Ranbp2	5231.4	-0.367266	0.124306	-2.95454	0.00313131	0.0898668
Nek9	3871.61	-0.369159	0.0969946	-3.80597	0.000141248	0.0146396
Uqcrc1	7399.14	-0.371348	0.109304	-3.39739	0.000680317	0.0389936
Mindy2	1293.23	-0.376856	0.123623	-3.04843	0.00230042	0.0770037
Narf	4219.29	-0.380904	0.105973	-3.59434	0.000325212	0.0254211
Unc45b	6265.32	-0.383998	0.107987	-3.55597	0.000376587	0.0274437
Dcaf4	863.333	-0.386951	0.12817	-3.01904	0.00253576	0.0811908
Snx13	2493.76	-0.389066	0.118385	-3.28644	0.00101463	0.0491234
Sympk	1406.36	-0.389336	0.131321	-2.96477	0.00302911	0.0885294
Txlnb	11927.7	-0.390302	0.120277	-3.24503	0.0011744	0.0531785
Usp47	12159.2	-0.39123	0.0896159	-4.36563	1.27e-05	0.00322463
Mtmr3	1989.55	-0.391832	0.096114	-4.07675	4.57e-05	0.00779295
Tapt1	2295.99	-0.39206	0.128738	-3.04541	0.00232364	0.0771915
Smyd1	19540.3	-0.392895	0.0946088	-4.15284	3.28e-05	0.00638143
Wdr33	1716.09	-0.393763	0.104557	-3.76602	0.000165874	0.0162301
Rgs5	24269.6	-0.398334	0.132287	-3.01113	0.00260278	0.0815173
Fam210a	4951.42	-0.405528	0.126108	-3.21572	0.00130116	0.0561895
Trim16	1656.82	-0.406313	0.106136	-3.82822	0.000129076	0.0140037
Jak2	1911.06	-0.406848	0.103997	-3.91209	9.15e-05	0.012193
Ppp2r3a	17668.4	-0.409279	0.11833	-3.45879	0.000542598	0.0332984
Phospho1	1791.76	-0.411128	0.141652	-2.90238	0.00370334	0.0974745
Kif1b	21066.3	-0.411449	0.102688	-4.00679	6.16e-05	0.00967444
Zhx1	924.962	-0.414786	0.133207	-3.11384	0.00184668	0.0671135
Pla2g4e	1227.22	-0.414839	0.132778	-3.1243	0.00178228	0.0657986
Ide	2707.37	-0.422036	0.102242	-4.12779	3.66e-05	0.00674303
Clic5	8726.97	-0.423622	0.109943	-3.85311	0.000116628	0.0133513
Stac3	6955.45	-0.429393	0.125859	-3.4117	0.000645582	0.0377949
mt-Nd2	493527	-0.433104	0.113782	-3.80643	0.000140989	0.0146396
Scarb1	1316.19	-0.435546	0.150448	-2.89498	0.0037918	0.0989829
Perm1	3686.42	-0.436702	0.129699	-3.36703	0.000759812	0.0421877
Inpp5a	2043.63	-0.436883	0.149727	-2.91787	0.00352433	0.0955606
Ankrd13c	1004.52	-0.436928	0.128644	-3.3964	0.000682779	0.0389936
Atp8a1	1898.39	-0.437875	0.126355	-3.46543	0.000529393	0.0326311
Paip2b	3126.82	-0.440573	0.129328	-3.40664	0.000657681	0.0381837
Lrrc20	3531.12	-0.440633	0.129476	-3.4032	0.000666017	0.0385079
Spg7	1424.04	-0.44237	0.15292	-2.89281	0.00381808	0.0991343
Ankrd28	2801.87	-0.444232	0.116101	-3.82625	0.000130109	0.0140037
Tmtc1	3174.43	-0.450346	0.12928	-3.48351	0.000494892	0.0314751
Isy1	1013.29	-0.456256	0.155042	-2.94279	0.00325268	0.0912517
Golga4	10636.7	-0.457622	0.117571	-3.8923	9.93e-05	0.0126258
Jam2	2305.59	-0.458873	0.136694	-3.35693	0.000788127	0.043245
C1qtnf9	1726.14	-0.460362	0.117659	-3.91268	9.13e-05	0.012193
Smtnl1	4056.73	-0.463614	0.158045	-2.93342	0.0033525	0.0928574
Erg	666.945	-0.464849	0.154321	-3.01222	0.00259344	0.0815173
Oxct1	10607	-0.466748	0.094687	-4.92937	8.25e-07	0.000412236
Asb14	1832.09	-0.468257	0.114755	-4.0805	4.49e-05	0.00776265
Mia2	2118.26	-0.46868	0.13439	-3.48746	0.000487627	0.0312976
Scn4b	6299.38	-0.469581	0.114727	-4.09302	4.26e-05	0.00744718
Lrtm1	2582.04	-0.472615	0.16102	-2.93513	0.00333405	0.0927332
Sppl2a	3709.33	-0.475484	0.15748	-3.01933	0.00253336	0.0811908
Wwp1	11444.9	-0.476338	0.0704319	-6.7631	1.35e-11	2.62e-08
Strn3	5734.14	-0.476419	0.120521	-3.95298	7.72e-05	0.0110201
Ate1	1681.73	-0.477419	0.146539	-3.25796	0.00112217	0.0521643
Ppp4r3b	1753.73	-0.477544	0.148577	-3.21412	0.00130847	0.0561895
Plcd4	4585.84	-0.478177	0.122547	-3.90197	9.54e-05	0.0124766
Coq8a	16248.3	-0.478408	0.149994	-3.18952	0.0014251	0.058038
Tjp1	2433.34	-0.479756	0.154543	-3.10435	0.00190696	0.0678934
Abcd2	3835.55	-0.482579	0.106069	-4.54966	5.37e-06	0.00163442
Lmod3	7030.2	-0.486442	0.129831	-3.74674	0.000179145	0.0168228
Zgpat	617.527	-0.488498	0.151497	-3.22447	0.00126207	0.0551841
Herc1	3092.9	-0.48903	0.129216	-3.78458	0.000153967	0.0152788
Kif1c	9106.39	-0.489284	0.152934	-3.19931	0.00137755	0.0573592
Ano6	2247.58	-0.492659	0.170308	-2.89275	0.00381885	0.0991343
Stx16	921.355	-0.500919	0.152407	-3.28672	0.00101363	0.0491234
Vtn	866.808	-0.502786	0.163293	-3.07903	0.00207675	0.0724635
Map2k7	1293.49	-0.505345	0.144107	-3.50673	0.000453655	0.0296614
St3gal6	4727.27	-0.505929	0.100104	-5.05403	4.33e-07	0.000232802
Olfr558	449.344	-0.506641	0.170828	-2.96579	0.00301903	0.0885294
Dab2ip	1246.04	-0.507126	0.174683	-2.90313	0.00369457	0.0974745
Atg9a	2469.38	-0.511865	0.142941	-3.58095	0.000342345	0.0263192
Mtus1	4173.94	-0.51665	0.123765	-4.17446	2.99e-05	0.00623786
Hadha	15086.4	-0.519525	0.137066	-3.79032	0.000150454	0.0152548
Cdnf	1592.3	-0.520341	0.116742	-4.45718	8.3e-06	0.00228537
Pacsin2	1628.34	-0.522796	0.180094	-2.90291	0.00369713	0.0974745
Ivd	4045.51	-0.523039	0.17671	-2.95987	0.00307764	0.0891561
Podxl	3123.45	-0.523998	0.180343	-2.90556	0.003666	0.0972656
Socs7	1687.86	-0.525762	0.179103	-2.93553	0.00332977	0.0927332
Phtf2	7360.71	-0.527397	0.128513	-4.10384	4.06e-05	0.00731444
Ano5	8685.82	-0.527743	0.120815	-4.3682	1.25e-05	0.00322463
Tie1	1652.52	-0.527808	0.130026	-4.05925	4.92e-05	0.00810395
Homer1	3135.7	-0.532076	0.134004	-3.9706	7.17e-05	0.010449
Kdm2a	1653.17	-0.533622	0.171297	-3.11518	0.00183832	0.0671019
Nfatc1	860.214	-0.534942	0.155483	-3.44052	0.000580603	0.0350164
Prkar2a	6051.18	-0.535488	0.129132	-4.14683	3.37e-05	0.00646141
Slco3a1	659.481	-0.538933	0.155214	-3.47218	0.000516242	0.0321034
Fyco1	14092.2	-0.5403	0.151415	-3.56835	0.000359241	0.0268797
Ilrun	3102.09	-0.5409	0.130243	-4.153	3.28e-05	0.00638143
Ldhd	875.999	-0.541516	0.12092	-4.4783	7.52e-06	0.00214849
Arih1	4339.12	-0.542167	0.180166	-3.00926	0.00261889	0.0815173
Zfp874b	738.132	-0.543899	0.153732	-3.53796	0.000403226	0.0279304
Atp11a	1347.28	-0.545393	0.146638	-3.71931	0.000199771	0.0176911
Acadsb	4501.55	-0.549393	0.109802	-5.00348	5.63e-07	0.000291783
Klhdc10	1689.02	-0.552095	0.184571	-2.99123	0.00277855	0.0836075
Bhlhe40	2319.75	-0.552653	0.158783	-3.48055	0.000500394	0.031681
Diaph1	1399.13	-0.554703	0.176623	-3.14061	0.00168597	0.0639201
Fktn	900.244	-0.557564	0.17692	-3.15151	0.00162431	0.0628702
Prkdc	575.89	-0.557622	0.167651	-3.32608	0.000880768	0.0453078
Camk2g	3954.08	-0.559369	0.155722	-3.5921	0.000328027	0.0254987
Alpk3	3416.92	-0.560309	0.193749	-2.89193	0.00382885	0.0992097
Scyl2	834.853	-0.560664	0.186403	-3.00781	0.0026314	0.0816377
Stx17	1461.81	-0.566716	0.187369	-3.02459	0.00248967	0.0802659
Hif1an	3985.21	-0.569688	0.160748	-3.54398	0.000394132	0.0276784
Atxn7	692.373	-0.570476	0.17533	-3.25373	0.00113901	0.0525976
Zfp106	24716.5	-0.573551	0.148057	-3.87384	0.000107134	0.01295
Pkia	34441.1	-0.57422	0.148683	-3.86203	0.000112449	0.0133338
Mapk8	1900.02	-0.574455	0.181286	-3.16878	0.00153081	0.0607007
Epb41	2085.56	-0.575709	0.161978	-3.55425	0.000379066	0.0274813
Dcun1d1	3804.6	-0.577429	0.177623	-3.25087	0.00115051	0.0527801
Rhot2	1074.64	-0.57914	0.142904	-4.05266	5.06e-05	0.00814415
Phka1	21594.8	-0.580804	0.118022	-4.92114	8.6e-07	0.000415135
Adgrf5	8796.95	-0.582443	0.142148	-4.09744	4.18e-05	0.0073987
Arhgap10	1899.72	-0.592202	0.18443	-3.21099	0.00132279	0.0563083
Desi2	988.341	-0.593409	0.157911	-3.75788	0.00017136	0.0165357
Cmya5	50710.4	-0.599476	0.168941	-3.54843	0.000387541	0.0275253
Insig2	2417.91	-0.599991	0.18231	-3.29104	0.000998161	0.048663
Dnmbp	349.9	-0.600075	0.204122	-2.93978	0.00328441	0.0917823
Sncaip	369.597	-0.6017	0.204152	-2.94731	0.00320549	0.0906249
Tspan8	2307.25	-0.60467	0.180877	-3.34299	0.000828816	0.0441771
Entpd4	4302.83	-0.607569	0.189717	-3.2025	0.00136238	0.0570733
Agps	1517.72	-0.607623	0.155923	-3.89695	9.74e-05	0.0125207
Sbk1	636.209	-0.608525	0.169635	-3.58726	0.000334165	0.0258322
Asb10	848.215	-0.609789	0.13987	-4.35968	1.3e-05	0.00325443
Ttc7b	1843.2	-0.610099	0.146834	-4.15503	3.25e-05	0.00638143
Agl	34879.1	-0.610677	0.12988	-4.70187	2.58e-06	0.000879753
Rbfox1	4142.06	-0.613758	0.128982	-4.75849	1.95e-06	0.000758068
Fam78a	413.133	-0.614297	0.180307	-3.40695	0.000656932	0.0381837
Ifnar1	754.284	-0.615945	0.196571	-3.13345	0.00172763	0.0647207
Xirp2	63619.7	-0.616594	0.130483	-4.72546	2.3e-06	0.00080312
Herc3	1640.17	-0.621125	0.199237	-3.11752	0.00182378	0.0668018
Lrrc30	2221.1	-0.624797	0.201056	-3.10758	0.00188628	0.0673288
Pdzd2	1079.59	-0.62554	0.209566	-2.98494	0.00283638	0.084982
Rps6ka2	2605.61	-0.626139	0.201145	-3.11287	0.00185278	0.0671608
Mmrn2	1214.5	-0.629985	0.213917	-2.94499	0.00322964	0.0911072
Abcb1a	701.89	-0.634259	0.205778	-3.08226	0.00205438	0.0720424
Abcb4	2554.73	-0.635653	0.167951	-3.78476	0.00015386	0.0152788
Cdc42ep3	1049.95	-0.639178	0.135162	-4.72896	2.26e-06	0.00080312
Mboat1	242.412	-0.642913	0.20682	-3.10857	0.00187998	0.0673288
Ep300	1187.77	-0.645966	0.183952	-3.5116	0.00044542	0.0292597
Zfp366	741.508	-0.652673	0.159071	-4.10304	4.08e-05	0.00731444
Prkn	171.306	-0.65445	0.224571	-2.91422	0.00356575	0.0957355
Smad3	2236.85	-0.659248	0.199224	-3.30907	0.000936052	0.0467759
Ddhd2	561.709	-0.659924	0.17183	-3.84056	0.000122752	0.013524
3425401B19Rik	6137.86	-0.661542	0.128212	-5.15974	2.47e-07	0.000144175
Dph1	177.18	-0.662141	0.20602	-3.21396	0.00130916	0.0561895
Mrtfa	756.391	-0.663039	0.18125	-3.65814	0.000254048	0.0209213
Arhgap20	1702.93	-0.663093	0.210347	-3.15238	0.00161943	0.0628702
Ankrd23	47216.7	-0.664187	0.171271	-3.87798	0.000105329	0.01295
Ccdc9b	660.683	-0.668569	0.222353	-3.00679	0.00264024	0.0817305
Camk2a	9084.18	-0.669002	0.200671	-3.33383	0.000856602	0.0450585
Ppm1l	3347.37	-0.669708	0.124054	-5.3985	6.72e-08	5.88e-05
Trub2	958.281	-0.669784	0.192725	-3.47534	0.000510213	0.0319302
Myo18a	3713.67	-0.67161	0.199601	-3.36476	0.000766099	0.0423686
Zfp72	199.605	-0.673576	0.205145	-3.28342	0.00102555	0.0494811
Stk40	1395.11	-0.675341	0.174812	-3.86325	0.000111889	0.0133338
Irag1	324.388	-0.676856	0.222276	-3.04512	0.00232588	0.0771915
Ccdc85c	282.713	-0.677518	0.180562	-3.75227	0.000175237	0.0167323
Mast4	1150.3	-0.685269	0.212893	-3.21885	0.00128708	0.0559279
Nfix	2988.45	-0.687058	0.237508	-2.89278	0.00381849	0.0991343
Tigar	1598.06	-0.687934	0.126001	-5.45976	4.77e-08	5.56e-05
Ppip5k1	1132.19	-0.69044	0.216036	-3.19595	0.00139373	0.0575698
Eogt	530.471	-0.691609	0.224865	-3.07566	0.00210038	0.0725642
Pkdcc	1147.48	-0.691797	0.142181	-4.86562	1.14e-06	0.000498905
Ankrd40	4581.48	-0.693723	0.210081	-3.30217	0.000959405	0.0474266
D5Ertd579e	4210.96	-0.694258	0.149288	-4.65046	3.31e-06	0.00107769
Oaz3	355.308	-0.695004	0.234008	-2.97	0.00297803	0.0879083
Nudt3	2432.8	-0.696933	0.187063	-3.72565	0.000194809	0.0173616
Nrap	33235.9	-0.698534	0.142833	-4.89057	1.01e-06	0.000453818
Med24	1118.31	-0.699677	0.240495	-2.90932	0.00362217	0.0967201
Tmc7	478.496	-0.707651	0.164824	-4.29337	1.76e-05	0.00402609
Pde7a	1653.64	-0.709629	0.192208	-3.69198	0.000222517	0.0192189
Filip1	2043.73	-0.714637	0.167778	-4.25941	2.05e-05	0.00434525
Wdr37	1485.3	-0.717139	0.190574	-3.76305	0.000167853	0.0163097
BC023105	1244.73	-0.718004	0.21488	-3.34141	0.000833531	0.0441771
Pcid2	351.198	-0.718434	0.243582	-2.94945	0.00318336	0.090348
B3galnt2	3368.52	-0.722175	0.193114	-3.73963	0.000184292	0.017076
Ptpn3	1348.01	-0.725499	0.197907	-3.66586	0.000246507	0.0206535
Ahcyl2	512.225	-0.731077	0.189482	-3.8583	0.000114179	0.0133417
Dnajc27	1292.92	-0.733109	0.186638	-3.92796	8.57e-05	0.011868
Arhgef10l	913.526	-0.736174	0.216988	-3.39269	0.000692109	0.0393658
Jph2	9631.73	-0.738551	0.155657	-4.74474	2.09e-06	0.000768717
Taf8	397.957	-0.740143	0.211913	-3.49268	0.0004782	0.030834
Mb	28962.5	-0.742789	0.196792	-3.77448	0.000160344	0.0157995
Khdrbs3	579.805	-0.746378	0.233354	-3.19849	0.00138151	0.0573592
Amd1	6070.06	-0.748153	0.117314	-6.37735	1.8e-10	2.52e-07
Homer2	1121.06	-0.753085	0.240025	-3.13752	0.00170383	0.0640859
Plec	5214.18	-0.756896	0.23656	-3.19959	0.00137622	0.0573592
Clec16a	1398.68	-0.759315	0.197008	-3.85423	0.000116095	0.0133513
Bbs9	245.145	-0.762471	0.197964	-3.85156	0.000117368	0.0133513
Alpl	205.106	-0.765721	0.222835	-3.43627	0.000589778	0.035417
Rcan1	3299.38	-0.769145	0.170274	-4.5171	6.27e-06	0.00186636
Sec14l5	1404.39	-0.769492	0.179503	-4.28678	1.81e-05	0.00402609
Slc47a1	811.462	-0.770075	0.161264	-4.77525	1.79e-06	0.000738635
Fsd2	8242.94	-0.771267	0.147227	-5.23864	1.62e-07	0.000117257
Sema6a	509.137	-0.772915	0.243417	-3.17527	0.00149696	0.0596735
Ubxn2a	3699.34	-0.775143	0.163232	-4.74873	2.05e-06	0.000768717
Nup153	1999.11	-0.786099	0.199311	-3.94409	8.01e-05	0.0113214
H3c14	173.587	-0.792854	0.248098	-3.19572	0.00139481	0.0575698
None	1667.75	-0.794841	0.247654	-3.20948	0.00132975	0.0563813
Gpatch8	930.432	-0.817603	0.228436	-3.57913	0.000344736	0.0263582
Ston2	1095.03	-0.832723	0.282542	-2.94726	0.00320607	0.0906249
Srf	1001.38	-0.837245	0.209349	-3.99928	6.35e-05	0.00967444
Pgm5	591.307	-0.83812	0.279481	-2.99885	0.00271	0.0824311
Pgpep1	542.678	-0.84289	0.28723	-2.93455	0.0033403	0.0927332
Srcap	756.85	-0.848533	0.25701	-3.30156	0.000961503	0.0474266
Tgfbrap1	649.821	-0.858596	0.218915	-3.92206	8.78e-05	0.0120435
Rap1gap2	330.585	-0.8615	0.287548	-2.99602	0.00273532	0.0828411
Gtf2ird2	195.936	-0.867247	0.280881	-3.0876	0.00201783	0.0714772
Spef1	146.76	-0.88158	0.294051	-2.99805	0.00271709	0.0824675
Pde4a	678.349	-0.884661	0.221285	-3.99783	6.39e-05	0.00967444
Ubap2	2000.51	-0.887838	0.30278	-2.93229	0.00336474	0.0928574
Aldoa	160.708	-0.901522	0.287993	-3.13036	0.00174594	0.0649714
Tmco4	148.013	-0.926386	0.24393	-3.79774	0.000146018	0.0150227
Kcng4	238.345	-0.949476	0.221727	-4.28219	1.85e-05	0.00403847
Gm15833	169.199	-0.955072	0.291746	-3.27364	0.00106172	0.0499986
Fam193a	525.058	-0.957312	0.236144	-4.05394	5.04e-05	0.00814415
Mid1ip1	312.037	-0.960405	0.247813	-3.87553	0.000106395	0.01295
Atp8b1	249.78	-0.961245	0.313356	-3.06758	0.00215798	0.0736451
Kbtbd13	566.274	-0.970098	0.216365	-4.48362	7.34e-06	0.00213922
Nav3	260.92	-0.981019	0.328944	-2.98233	0.00286068	0.0853606
Pdpr	2162.83	-0.994448	0.269681	-3.6875	0.000226465	0.0194398
Zbtb40	228.424	-0.998137	0.223972	-4.45652	8.33e-06	0.00228537
Pitpnc1	3222.12	-1.0075	0.143262	-7.03258	2.03e-12	5.67e-09
Scn4a	4587.76	-1.0084	0.269909	-3.73609	0.0001869	0.0170922
Zfp759	284.725	-1.02009	0.267012	-3.8204	0.000133238	0.014231
Armc9	113.324	-1.02123	0.340075	-3.00296	0.00267365	0.0819725
Erc1	729.243	-1.02176	0.289798	-3.52576	0.000422267	0.0287066
Tmem94	1132.63	-1.0329	0.289722	-3.56514	0.000363655	0.0270652
Hivep1	614.84	-1.0536	0.325965	-3.23226	0.00122815	0.0540387
Trpc3	305.983	-1.06849	0.325953	-3.27807	0.00104521	0.0496989
Adcy9	440.643	-1.11002	0.33497	-3.31379	0.0009204	0.0463594
Gse1	336.45	-1.15824	0.382922	-3.02475	0.00248839	0.0802659
Fads6	206.367	-1.17998	0.37113	-3.17944	0.00147561	0.0591597
Mylk4	6912.09	-1.18856	0.22828	-5.2066	1.92e-07	0.000122321
Ercc6	315.144	-1.18977	0.311683	-3.81723	0.000134958	0.0143056
Nos1	302.866	-1.20035	0.360454	-3.33011	0.000868115	0.0451735
Zfp109	54.1305	-1.20283	0.395722	-3.0396	0.00236896	0.0780509
Proser3	121.72	-1.20493	0.312338	-3.85778	0.000114423	0.0133417
Asb15	429.306	-1.21101	0.324384	-3.73326	0.000189015	0.0171282
Prdm16	223.437	-1.21183	0.340428	-3.55972	0.000371255	0.0273114
Cbfa2t3	581.189	-1.22427	0.315149	-3.88473	0.000102445	0.0127983
Osbpl7	86.4169	-1.29963	0.367961	-3.53199	0.000412442	0.0283781
Slc26a10	253.141	-1.35072	0.189553	-7.1258	1.03e-12	3.62e-09
BC048679	62.4002	-1.35196	0.448079	-3.01723	0.00255095	0.0814906
Cad	334.974	-1.36003	0.310358	-4.38214	1.18e-05	0.00310252
Gm19065	51.4818	-1.41603	0.427118	-3.31532	0.000915384	0.0463594
Slc6a17	48.859	-1.5005	0.477886	-3.13986	0.00169028	0.0639201
Pcdhgb2	45.4627	-1.68571	0.478754	-3.52104	0.000429856	0.0288827
Tmem150c	93.0387	-1.86474	0.629371	-2.96287	0.00304786	0.0885294
Peli3	50.9233	-1.89796	0.574112	-3.3059	0.000946703	0.0471398
Upp2	47.8478	-1.9529	0.648608	-3.01091	0.00260465	0.0815173
Atp13a5	77.1877	-2.02396	0.544931	-3.71416	0.000203877	0.0178294
Syt3	25.141	-2.23253	0.706082	-3.16185	0.00156771	0.0616164
Tgtp2	61.415	-2.33028	0.799764	-2.91371	0.00357161	0.0957355
Ptger1	45.8837	-2.54369	0.625288	-4.06803	4.74e-05	0.00789751
Tbc1d30	35.9048	-3.3698	0.863141	-3.90412	9.46e-05	0.0124766
Gm48365	23.3477	-3.39415	1.16005	-2.92586	0.00343503	0.0942411
Apoo-ps	34.3515	-22.8523	3.00405	-7.60717	2.8e-14	1.31e-10
Rpl10a-ps1	195.644	-25.2799	3.00333	-8.41728	3.85e-17	5.39e-13

## Sheet: |log2FC|>1 & padj<0.1
Name	baseMean	log2FoldChange	lfcSE	stat	pvalue	padj
Gm45837	136.985	9.57377	3.00338	3.18766	0.00143427	0.058038
Gm6158	44.7892	8.87399	3.00381	2.95425	0.00313429	0.0898668
1700047I17Rik2	132.433	7.11138	1.35919	5.23209	1.68e-07	0.000117257
Lat	18.2523	6.85593	1.2687	5.4039	6.52e-08	5.88e-05
Polr3h	5080.04	6.13751	1.07955	5.68523	1.31e-08	1.66e-05
Cr2	44.2616	5.32217	1.5657	3.39922	0.000675792	0.0389123
Pax5	77.4909	5.31434	1.73682	3.05981	0.00221477	0.0750341
Ttk	52.0949	3.39072	0.790534	4.28915	1.79e-05	0.00402609
Als2cr12	19.1143	3.21728	1.06923	3.00895	0.0026215	0.0815173
Tg	18.7599	3.06614	0.770992	3.97687	6.98e-05	0.0103939
Gimap3	43.1739	3.03762	0.956519	3.1757	0.00149473	0.0596735
Rexo5	83.35	3.02679	0.645361	4.69007	2.73e-06	0.000909854
Pck1	1017.53	2.9822	0.732314	4.0723	4.66e-05	0.00784762
1700016C15Rik	46.4326	2.78909	0.585206	4.766	1.88e-06	0.00075123
Zfp811	25.2899	2.72896	0.754258	3.61808	0.000296798	0.0233303
Adrb3	35.9489	2.71274	0.700364	3.87332	0.000107361	0.01295
Hal	17.7168	2.48509	0.82197	3.02333	0.00250008	0.0804165
Birc5	113.716	2.45285	0.655591	3.74144	0.000182969	0.0170673
Prkcb	66.2984	2.4312	0.684702	3.55075	0.000384142	0.0275253
Gm5148	47.1657	2.37509	0.671271	3.53819	0.000402876	0.0279304
Rhpn1	18.8778	2.35207	0.705904	3.332	0.000862234	0.0451735
Olfr539	160.87	2.3287	0.605954	3.84303	0.000121525	0.0134951
Ces1d	523.064	2.31089	0.780909	2.95923	0.0030841	0.0891586
Angptl4	683.052	2.28597	0.623198	3.66813	0.000244333	0.0205946
Adig	129.751	2.25363	0.646585	3.48543	0.000491352	0.0313927
Bub1b	137.145	2.25293	0.494257	4.55823	5.16e-06	0.00160403
Pclaf	136.551	2.16445	0.6473	3.34382	0.000826348	0.0441771
Nek2	25.4232	2.10918	0.689813	3.05761	0.0022311	0.0754046
Pbk	93.9698	2.0702	0.710107	2.91534	0.00355307	0.0956049
Cdca8	53.3086	2.06685	0.626735	3.2978	0.00097444	0.0478399
Klhl32	29.012	2.05315	0.590864	3.47483	0.000511175	0.0319302
Gm3755	54.0516	1.99962	0.692276	2.88848	0.00387108	0.0999456
Hoxc8	74.9024	1.9678	0.601259	3.2728	0.00106486	0.0499986
Cenpf	190.244	1.93363	0.561592	3.44312	0.000575047	0.0348314
Top2a	437.421	1.92919	0.617923	3.12206	0.00179591	0.0661273
Hist1h2ap	170.12	1.9278	0.51411	3.74979	0.000176985	0.0167323
Fgf10	58.6526	1.87622	0.509926	3.6794	0.000233786	0.019946
Hist4h4	55.407	1.87258	0.60201	3.11054	0.00186748	0.0672489
Cyp2e1	245.374	1.86519	0.46631	3.9999	6.34e-05	0.00967444
Prkar2b	492.742	1.8466	0.426167	4.33303	1.47e-05	0.00361023
Mrap	93.7294	1.81909	0.627701	2.89803	0.00375519	0.0983944
Trim59	87.8385	1.79066	0.502589	3.56287	0.000366817	0.0271561
Gabrr2	703.271	1.75362	0.405928	4.32003	1.56e-05	0.00373995
Ctcfl	30.6325	1.74324	0.590592	2.95169	0.00316043	0.0902465
Gm34302	38.8493	1.72787	0.443425	3.89664	9.75e-05	0.0125207
Anln	235.819	1.71176	0.478686	3.57595	0.000348962	0.0265363
Cfd	2021.19	1.71097	0.56943	3.0047	0.00265842	0.0819725
Dtl	52.8371	1.66516	0.530162	3.14085	0.00168461	0.0639201
Cdk1	133.666	1.65225	0.52157	3.16784	0.00153574	0.0607007
Cenpk	61.1703	1.64894	0.562425	2.93185	0.00336951	0.0928574
Lgals4	203.334	1.63534	0.373071	4.38347	1.17e-05	0.00310252
Gm4739	254.73	1.62452	0.316087	5.13948	2.75e-07	0.00015419
Mthfd2	427.762	1.61945	0.298957	5.41702	6.06e-08	5.88e-05
Mcmdc2	59.2926	1.60018	0.416118	3.8455	0.000120306	0.0134665
Cdo1	1073.67	1.5673	0.526	2.97966	0.00288573	0.0857662
Ccna2	202.613	1.56554	0.503358	3.1102	0.00186963	0.0672489
N4bp2l1	114.035	1.55336	0.376063	4.1306	3.62e-05	0.00674303
Gm11225	42.8709	1.51639	0.503177	3.01364	0.00258136	0.0815173
Gm4951	23.7875	1.4783	0.436859	3.38393	0.000714557	0.0403149
Pde3b	406.116	1.4761	0.401357	3.67776	0.000235287	0.0199524
Slc36a2	258.919	1.4758	0.343122	4.30111	1.7e-05	0.00396317
Hmgcs2	146.567	1.43575	0.408167	3.51755	0.000435553	0.0288827
Cebpa	411.864	1.42037	0.440122	3.22721	0.00125003	0.0548288
B3gat1	26.3639	1.39073	0.442324	3.14414	0.00166577	0.0636817
Agtr2	259.711	1.37726	0.2645	5.20703	1.92e-07	0.000122321
Tacc3	161.223	1.34615	0.338835	3.97287	7.1e-05	0.010449
Rps6ka6	29.2886	1.32866	0.440738	3.01461	0.00257307	0.0815173
Agbl3	124.72	1.29754	0.395909	3.27736	0.00104783	0.0496989
Wdhd1	89.5715	1.28242	0.422575	3.03476	0.00240725	0.078881
Lilr4b	105.682	1.27074	0.358615	3.54348	0.000394889	0.0276784
Cstad	100.141	1.27034	0.380137	3.34179	0.000832409	0.0441771
Gm42715	448.794	1.22197	0.354474	3.44727	0.000566277	0.0344493
Dlk1	371.856	1.22043	0.180849	6.74831	1.5e-11	2.62e-08
Uap1l1	143.694	1.21622	0.321269	3.78566	0.000153298	0.0152788
Zfp503	544.798	1.21542	0.353907	3.43428	0.00059412	0.0355253
Nup214	595.577	1.1821	0.332179	3.55861	0.000372818	0.0273114
Myh7	4922.44	1.15275	0.269387	4.27915	1.88e-05	0.00403847
Cenpa	156.528	1.13189	0.371258	3.04881	0.00229753	0.0770037
Vmn2r66	2514.43	1.09069	0.347551	3.13821	0.00169984	0.0640859
Mcm3	232.488	1.08289	0.22095	4.90106	9.53e-07	0.000444582
Prob1	1412.16	1.07876	0.32263	3.34365	0.000826849	0.0441771
Miip	239.609	1.07634	0.320316	3.36025	0.000778714	0.0428967
Tyro3	62.9574	1.07572	0.294419	3.6537	0.00025849	0.0211508
Psat1	568.157	1.06802	0.2585	4.1316	3.6e-05	0.00674303
Asns	173.626	1.06801	0.308961	3.45679	0.000546659	0.0334011
Slc2a10	145.964	1.06771	0.342093	3.1211	0.00180178	0.0661691
Smc4	1180.55	1.06662	0.196224	5.43574	5.46e-08	5.87e-05
Retn	456.434	1.04965	0.3527	2.97605	0.00291983	0.0865558
Igf2	12447.7	1.02379	0.196987	5.19724	2.02e-07	0.000123049
Arxes2	162.856	1.00958	0.338527	2.98227	0.00286122	0.0853606
Sfxn1	406.797	1.0061	0.29002	3.46909	0.00052222	0.0323314
Armcx5	206.583	1.00081	0.26013	3.84734	0.00011941	0.0134665
Pitpnc1	3222.12	-1.0075	0.143262	-7.03258	2.03e-12	5.67e-09
Scn4a	4587.76	-1.0084	0.269909	-3.73609	0.0001869	0.0170922
Zfp759	284.725	-1.02009	0.267012	-3.8204	0.000133238	0.014231
Armc9	113.324	-1.02123	0.340075	-3.00296	0.00267365	0.0819725
Erc1	729.243	-1.02176	0.289798	-3.52576	0.000422267	0.0287066
Tmem94	1132.63	-1.0329	0.289722	-3.56514	0.000363655	0.0270652
Hivep1	614.84	-1.0536	0.325965	-3.23226	0.00122815	0.0540387
Trpc3	305.983	-1.06849	0.325953	-3.27807	0.00104521	0.0496989
Adcy9	440.643	-1.11002	0.33497	-3.31379	0.0009204	0.0463594
Gse1	336.45	-1.15824	0.382922	-3.02475	0.00248839	0.0802659
Fads6	206.367	-1.17998	0.37113	-3.17944	0.00147561	0.0591597
Mylk4	6912.09	-1.18856	0.22828	-5.2066	1.92e-07	0.000122321
Ercc6	315.144	-1.18977	0.311683	-3.81723	0.000134958	0.0143056
Nos1	302.866	-1.20035	0.360454	-3.33011	0.000868115	0.0451735
Zfp109	54.1305	-1.20283	0.395722	-3.0396	0.00236896	0.0780509
Proser3	121.72	-1.20493	0.312338	-3.85778	0.000114423	0.0133417
Asb15	429.306	-1.21101	0.324384	-3.73326	0.000189015	0.0171282
Prdm16	223.437	-1.21183	0.340428	-3.55972	0.000371255	0.0273114
Cbfa2t3	581.189	-1.22427	0.315149	-3.88473	0.000102445	0.0127983
Osbpl7	86.4169	-1.29963	0.367961	-3.53199	0.000412442	0.0283781
Slc26a10	253.141	-1.35072	0.189553	-7.1258	1.03e-12	3.62e-09
BC048679	62.4002	-1.35196	0.448079	-3.01723	0.00255095	0.0814906
Cad	334.974	-1.36003	0.310358	-4.38214	1.18e-05	0.00310252
Gm19065	51.4818	-1.41603	0.427118	-3.31532	0.000915384	0.0463594
Slc6a17	48.859	-1.5005	0.477886	-3.13986	0.00169028	0.0639201
Pcdhgb2	45.4627	-1.68571	0.478754	-3.52104	0.000429856	0.0288827
Tmem150c	93.0387	-1.86474	0.629371	-2.96287	0.00304786	0.0885294
Peli3	50.9233	-1.89796	0.574112	-3.3059	0.000946703	0.0471398
Upp2	47.8478	-1.9529	0.648608	-3.01091	0.00260465	0.0815173
Atp13a5	77.1877	-2.02396	0.544931	-3.71416	0.000203877	0.0178294
Syt3	25.141	-2.23253	0.706082	-3.16185	0.00156771	0.0616164
Tgtp2	61.415	-2.33028	0.799764	-2.91371	0.00357161	0.0957355
Ptger1	45.8837	-2.54369	0.625288	-4.06803	4.74e-05	0.00789751
Tbc1d30	35.9048	-3.3698	0.863141	-3.90412	9.46e-05	0.0124766
Gm48365	23.3477	-3.39415	1.16005	-2.92586	0.00343503	0.0942411
Apoo-ps	34.3515	-22.8523	3.00405	-7.60717	2.8e-14	1.31e-10
Rpl10a-ps1	195.644	-25.2799	3.00333	-8.41728	3.85e-17	5.39e-13
